# Supplementary material for: Hnrnph1 Is A Quantitative Trait Gene for Methamphetamine Sensitivity
Source: PLoS Genet. 2015 Dec 10;11(12):e1005713. doi: 10.1371/journal.pgen.1005713 (PMC4675533; doi:10.1371/journal.pgen.1005713)
Supplement: S1 Table — B6 = homozygous for C57BL/6J; D2 = homozygous for DBA/2J; H = heterozygous; ARRAY = SNP array-based genotyping; TAQMAN = custom-designed fluorescent SNP genotping; SEQ = Sanger sequencing-based genotyping; ND = not determined (XLSX) [file pgen.1005713.s002.xlsx]

## Sheet: S Table 1
SNP ID	Chr. 11 Location (Mb)	Method	Line 1	Line 2	Line 3	Line 4	Line 5	Line 6
rs3659787	4.46	ARRAY	D2	ND	B6	B6	B6	B6
gnf11.006.472	8.99	ARRAY	D2	ND	B6	B6	B6	B6
rs13480871	11.51	ARRAY	D2	ND	B6	B6	B6	B6
rs13480881	14.33	ARRAY	D2	ND	B6	B6	B6	B6
rs13480888	16.85	TAQMAN	D2	D2	B6	B6	B6	B6
rs13480889	17.42	ARRAY	D2	D2	B6	B6	B6	B6
rs3708339	21.81	ARRAY	D2	D2	B6	B6	B6	B6
rs6398304	24.71	ARRAY	D2	D2	B6	B6	B6	B6
rs13480921	25.66	TAQMAN	D2	D2	B6	B6	B6	B6
rs3718803	28.24	ARRAY	D2	D2	B6	B6	B6	B6
rs4228647	32.18	ARRAY	D2	D2	B6	B6	B6	B6
rs6280308	32.6	TAQMAN	D2	D2	B6	B6	B6	B6
rs13480955	34.37	ARRAY	D2	ND	B6	B6	B6	B6
rs29410258	35.12	SEQ	D2	B6	B6	B6	B6	B6
rs29395044	36.06	SEQ	D2	B6	D2	B6	B6	B6
rs29411349	37.08	SEQ	D2	B6	D2	B6	B6	B6
rs4139111	37.25	ARRAY	D2	B6	D2	B6	B6	B6
rs29451715	38.08	SEQ	D2	B6	D2	B6	B6	B6
rs28209645	42.05	SEQ	D2	B6	D2	B6	B6	B6
rs28205101	43.09	SEQ	D2	B6	D2	B6	B6	B6
rs29464793	44.12	SEQ	D2	B6	D2	B6	B6	B6
rs29472306	45.1	SEQ	D2	B6	D2	B6	B6	B6
rs29458591	46.05	SEQ	D2	B6	D2	B6	B6	B6
rs13481015	48.1	TAQMAN	D2	B6	D2	B6	B6	B6
rs29455704	50.3	SEQ	D2	B6	D2	D2	B6	B6
rs29439088	51.09	SEQ	D2	B6	D2	D2	B6	B6
rs29389859	52.13	SEQ	D2	B6	D2	D2	B6	B6
rs13485740	54.06	SEQ	D2	B6	D2	D2	B6	B6
rs26959967	55.14	SEQ	D2	B6	D2	D2	B6	B6
rs26949611	56.07	SEQ	D2	B6	D2	D2	B6	B6
rs26994196	57.11	SEQ	D2	B6	D2	D2	B6	D2
rs13481044	57.64	TAQMAN	D2	B6	D2	D2	B6	D2
11.059.257	58.71	ARRAY	D2	B6	D2	D2	B6	D2
rs3657266	59.04	SEQ	D2	B6	D2	D2	B6	D2
rs26987012	59.61	SEQ	D2	B6	D2	D2	ND	D2
rs52381687	61.14	SEQ	D2	B6	D2	D2	ND	D2
rs26953992	62.15	SEQ	D2	B6	D2	D2	D2	D2
rs26940034	63.11	SEQ	D2	B6	D2	D2	D2	D2
rs3024185	63.18	ARRAY	D2	B6	ND	D2	D2	D2
rs26940419	65.11	SEQ	D2	B6	B6	D2	D2	D2
rs3714979	66.09	SEQ	D2	B6	B6	D2	D2	D2
rs13481076	66.54	TAQMAN	D2	B6	B6	D2	D2	D2
rs3715924	67.46	ARRAY	D2	B6	B6	ND	D2	D2
rs29403809	68.1	SEQ	D2	B6	B6	B6	D2	D2
rs26889810	69.11	SEQ	D2	B6	B6	B6	D2	D2
rs3694522	70.79	ARRAY	D2	B6	B6	B6	D2	D2
rs28233055	71.15	SEQ	D2	B6	B6	B6	D2	D2
rs29445960	72.04	SEQ	D2	B6	B6	B6	D2	D2
rs6184847	72.85	SEQ	D2	B6	B6	B6	D2	D2
rs3023301	74.52	SEQ	D2	B6	B6	B6	D2	D2
rs28201950	75.12	SEQ	D2	B6	B6	B6	D2	D2
rs13481105	75.5	TAQMAN	D2	B6	B6	B6	D2	D2
rs3705751	75.79	ARRAY	D2	B6	B6	B6	ND	D2
rs13481117	79.07	TAQMAN	B6	B6	B6	B6	B6	D2
rs13481129	83.73	SEQ	B6	B6	B6	B6	B6	D2
rs26950389	85.25	SEQ	B6	B6	B6	B6	B6	D2
rs13481139	86.8	TAQMAN	B6	B6	B6	B6	B6	D2
gnf11.093.966	87.43	ARRAY	B6	B6	B6	B6	B6	D2
rs3697441	89.65	ARRAY	B6	B6	B6	B6	B6	D2
rs13481156	90.67	TAQMAN	B6	B6	B6	B6	B6	D2
rs29420084	91.67	TAQMAN	B6	B6	B6	B6	B6	D2
rs13481170	95.49	TAQMAN	B6	B6	B6	B6	B6	D2
rs3023315	99.37	TAQMAN	B6	B6	B6	B6	B6	D2
rs13481185	99.84	ARRAY	B6	B6	B6	B6	B6	D2
rs3723163	104.09	ARRAY	B6	B6	B6	B6	B6	D2
rs3669823	108.07	ARRAY	B6	B6	B6	B6	B6	D2
rs13481220	108.38	TAQMAN	B6	B6	B6	B6	B6	D2
rs13481224	109.28	TAQMAN	B6	B6	B6	B6	B6	D2
rs13481243	114.53	SEQ	B6	B6	B6	B6	B6	D2
rs27016061	115.46	SEQ	B6	B6	B6	B6	B6	D2
rs13481245	115.719	ARRAY	B6	B6	B6	B6	B6	D2
rs27029212	116.49	SEQ	B6	B6	B6	B6	B6	D2
rs27002670	117.48	SEQ	B6	B6	B6	B6	B6	B6
rs3661724	117.795	ARRAY	B6	B6	B6	B6	B6	B6
rs13481256	118	TAQMAN	B6	B6	B6	B6	B6	B6
rs6346368	120.144	ARRAY	B6	B6	B6	B6	B6	B6
