# Supplementary material for: Hnrnph1 Is A Quantitative Trait Gene for Methamphetamine Sensitivity
Source: PLoS Genet. 2015 Dec 10;11(12):e1005713. doi: 10.1371/journal.pgen.1005713 (PMC4675533; doi:10.1371/journal.pgen.1005713)
Supplement: S2 Table — SNP ID, chromosome 11 location (mm9) method of genotyping, and genotypes are listed. B6 = homozygous for C57BL/6J; D2 = homozygous for DBA/2J; H = heterozygous; ARRAY = SNP array-based genotyping; SEQ/TAQ = SNPs were both Sanger-sequenced and genotyped using custom-designed Taqman fluorescent SNP genotyping; SEQ = Sanger sequencing-based genotyping; NI = non-informative; ND = not determined. Red-filled cells denote the critical interval spanning 50,185,512–50,391,845 bp. (XLSX) [file pgen.1005713.s003.xlsx]

## Sheet: S Table 2
Supplementary Table 2: SNPs that define Lines 4a through 4h.
SNP ID, chromosome 11 location (Mb; mm9) method of genotyping, and genotypes are listed.
B6 = homozygous for C57BL/6J; D2 = homozygous for DBA/2J; H = heterozygous; ARRAY = SNP array-based genotyping;
SEQ/TAQ = SNPs were both Sanger-sequenced and genotyped using custom-designed Taqman fluorescent SNP genotping
SEQ = Sanger sequencing-based genotyping; NI = non-informative (monomorphic); ND = not determined.
Red-filled cells denote the critical interval spanning 50,185,512-50,391,845 bp (mm9).
SNP ID	Chr. 11 Location (bp)	Method	Line 4	Line 4a	Line 4b	Line 4c	Line 4d	Line 4e	Line 4f	Line 4g	Line 4h
rs47849923	49110483	SEQ	B6	B6	B6	B6	B6	B6	B6	B6	B6
rs29383837	49568795	SEQ	B6	B6	B6	B6	B6	B6	B6	B6	B6
49686965	49686965	SEQ	B6	B6	B6	B6	B6	B6	B6	B6	B6
rs51509307	49838455	SEQ	NI	NI	NI	NI	NI	NI	NI	NI	NI
rs29467479	49868986	SEQ	NI	NI	NI	NI	NI	NI	NI	NI	NI
rs26952145	49983270	SEQ	NI	NI	NI	NI	NI	NI	NI	NI	NI
50028754	50028754	SEQ	NI	NI	NI	NI	NI	NI	NI	NI	NI
rs29464936	50055047	SEQ	NI	NI	NI	NI	NI	NI	NI	NI	NI
rs26951994	50071342	SEQ	NI	NI	NI	NI	NI	NI	NI	NI	NI
rs29424921	50185512	SEQ	H	H	H	B6	B6	B6	B6	B6	B6
rs29383600	50186508	SEQ	H	H	H	B6	B6	B6	B6	B6	B6
rs29411274	50190790	SEQ/TAQ	H	H	H	B6	B6	B6	B6	B6	B6
50219879	50219879	SEQ	H	H	H	B6	B6	B6	B6	B6	B6
50244514	50244514	SEQ	H	H	H	B6	B6	B6	B6	B6	B6
rs29455704	50295897	SEQ/TAQ	H	H	H	B6	B6	B6	B6	B6	B6
50352284	50352284	SEQ	H	H	H	B6	B6	B6	B6	B6	B6
50357688	50357688	SEQ	H	H	H	B6	B6	B6	B6	B6	B6
50386128	50386128	SEQ	H	H	H	B6	B6	B6	B6	B6	B6
rs29442500	50391845	SEQ	H	H	H	H	B6	B6	B6	B6	B6
50400235	50400235	SEQ	H	H	H	H	B6	B6	B6	B6	B6
50417572	50417572	SEQ	H	H	H	H	B6	B6	B6	B6	B6
rs29406555	50418138	SEQ	H	H	H	H	B6	B6	B6	B6	B6
rs26952357	50536351	SEQ	H	H	H	H	B6	B6	B6	B6	B6
rs26975521	50630928	SEQ	H	H	H	H	B6	B6	B6	B6	B6
rs50131698	50815325	SEQ	H	H	H	H	B6	B6	B6	B6	B6
rs29439088	51109257	SEQ/TAQ	H	H	H	H	H	B6	B6	B6	B6
rs29389859	52134857	SEQ/TAQ	H	H	H	H	H	B6	B6	B6	B6
rs13485740	54060414	SEQ/TAQ	H	H	H	H	H	H	B6	B6	B6
rs26959967	55142389	SEQ/TAQ	H	H	H	H	H	H	B6	B6	H
rs26949611	56069150	SEQ/TAQ	H	H	H	H	H	H	B6	H	H
rs26994196	57107267	SEQ/TAQ	H	H	H	H	H	H	B6	H	H
rs13481044	57644776	TAQ	H	H	H	H	H	H	B6	H	H
rs3657266	59042857	SEQ	H	H	H	H	H	B6	B6	H	H
60669079	60669079	SEQ	H	B6	H	H	H	B6	ND	H	H
60934279	60934279	SEQ	H	B6	B6	B6	B6	B6	ND	H	H
rs52381687	61138787	TAQ	H	B6	B6	B6	B6	B6	ND	H	H
rs26953992	62145959	SEQ	H	B6	B6	B6	B6	B6	H	H	H
rs26940034	63114484	SEQ	H	B6	B6	B6	B6	B6	H	H	H
rs26940419	65110940	SEQ	H	B6	B6	B6	B6	B6	H	B6	B6
rs3714979	66089125	SEQ	H	B6	B6	B6	B6	B6	H	B6	B6
rs13481076	66535047	TAQ	H	B6	B6	B6	B6	B6	H	B6	B6
rs29403809	68103280	SEQ	B6	B6	B6	B6	B6	B6	B6	B6	B6
