# Supplementary material for: Hnrnph1 Is A Quantitative Trait Gene for Methamphetamine Sensitivity
Source: PLoS Genet. 2015 Dec 10;11(12):e1005713. doi: 10.1371/journal.pgen.1005713 (PMC4675533; doi:10.1371/journal.pgen.1005713)
Supplement: S3 Table — F statistics and p-values are listed for Days 1, 2, and 3 for the effect of genotype (Geno) and Geno x Time interactions as well as significant time bins. (XLSX) [file pgen.1005713.s004.xlsx]

## Sheet: S Table 3
Supplementary Table 3: ANOVA tables for congenic lines and TALENs-targeted lines.
F statistics and p-values are listed for Days 1, 2, and 3 for the effect of genotype (Geno)
and Geno x Time interactions as well as significant time bins for differences between genotypes.
							DAY 1: SAL	DAY 1: SAL	DAY 1: SAL
Line	B6 F	B6 M	H F	H M	D2 F	D2 M	Geno, p	Geno x Time, p	Significant time bins
Line 1	31	26	12	14	10	27	F2,117 = 44.0; p < 0.0001	F10,585 = 5.62; p < 0.0001	5,10,15,20,25,30
Line 2	7	3	10	3	4	6	F2,30 < 1	F10,150 < 1	_____
Line 3	15	7	9	14	8	7	F2,57 = 5.16; p =0.0087	F10,285 = 3.13; p = 0.0008	5,10,30
Line 4	12	14	28	33	10	7	F2,101 < 1	F10,505 < 1	_____
Line 5	8	12	22	21	11	14	F2,85 < 1	F10,425 < 1	_____
Line 6	11	11	_	_	10	14	F1,44 < 1	F5,220 < 1	_____
							DAY 2: SAL	DAY 2: SAL	DAY 2: SAL
Line	B6 F	B6 M	H F	H M	D2 F	D2 M	Geno, p	Geno x Time, p	Significant time bins
Line 1	31	26	12	14	10	27	F2,117 = 23.66; p < 0.0001	F10,585 = 6.67; p < 0.0001	5,10,15,20,25,30
Line 2	7	3	10	3	4	6	F2,30 < 1	F10,150 = 1.48; p = 0.15	_____
Line 3	15	7	9	14	8	7	F2,57 = 1.07; p = 0.35	F10,285 = 1.20; p = 0.29	_____
Line 4	12	14	28	33	10	7	F2,101 = 2.09; p = 0.13	F10,505 = 1.63; p = 0.093	_____
Line 5	8	12	22	21	11	14	F2,85 = 3.92; p = 0.024	F10,425 < 1	_____
Line 6	11	11	_	_	10	14	F1,44 < 1	F5,220 < 1	_____
							DAY 3: MA	DAY 3: MA	DAY 3: MA
Line	B6 F	B6 M	H F	H M	D2 F	D2 M	Geno, p	Geno x Time, p	Significant time bins
Line 1	31	26	12	14	10	27	F2,117 = 54.87; p < 0.0001	F10,585 = 18.06; p < 0.0001	5,10,15,20,25,30
Line 2	7	3	10	3	4	6	F2,30 < 1	F10,150 < 1	_____
Line 3	15	7	9	14	8	7	F2,57 = 3.71; p = 0.031	F10,285 = 3.34; p = 0.0004	25,30
Line 4	12	14	28	33	10	7	F2,101 = 3.49; p = 0.034	F10,505 = 1.85; p = 0.049	5,10,20,25
Line 5	8	12	22	21	11	14	F2,85 < 1	F10,425 < 1	_____
Line 6	11	11	_	_	10	14	F1,44 < 1	F5,220 < 1	_____
							DAY 1: SAL	DAY 1: SAL	DAY 1: SAL
Line	B6 F	B6 M	H F	H M	D2 F	D2 M	Geno, p	Geno x Time, p	Significant time bins
Line 4a	12	10	10	16	_	_	F1,46 = 3.62; p = 0.063	F5,230 < 1	_____
Line 4b	7	17	13	16	_	_	F1,51 = 1.72; p=0.20	F5,255 < 1	_____
Line 4c	19	11	22	18	_	_	F1,68 < 1	F5,340 = 1.03; p = 0.40	_____
Line 4d	12	13	8	17	_	_	F1,48 < 1	F5,240 = 2.18; p = 0.056	_____
Line 4e	9	17	12	10	_	_	F1,46 < 1	F5,230 = 1.03; p = 0.40	_____
Line 4f	9	7	8	6	_	_	F1,28 = 4.51; p = 0.043	F5,140 = 1.30; p = 0.27	_____
Line 4g	8	11	5	12	_	_	F1,34 < 1	F5,170 < 1	_____
Line 4h	7	8	6	6	_	_	F1,25 = 2.23; p = 0.15	F5,125 < 1	_____
							DAY 2: SAL	DAY 2: SAL	DAY 2: SAL
Line	B6 F	B6 M	H F	H M	D2 F	D2 M	Geno, p	Geno x Time, p	Significant time bins
Line 4a	12	10	10	16	_	_	F1,46 = 1.93; p = 0.17	F5,230 < 1	_____
Line 4b	7	17	13	16	_	_	F1,51 = 1.72; p = 0.20	F5,255 < 1	_____
Line 4c	19	11	22	18	_	_	F1,68 < 1	F5,340 < 1	_____
Line 4d	12	13	8	17	_	_	F1,48 < 1	F5,240 = 1.01; p = 0.41	_____
Line 4e	9	17	12	10	_	_	F1,46 < 1	F5,230 = 1.01; p = 0.41	_____
Line 4f	9	7	8	6	_	_	F1,28 < 1	F5,140 = 1.56; p = 0.18	_____
Line 4g	8	11	5	12	_	_	F1,34 = 1.1; p = 0.31	F5,170 < 1	_____
Line 4h	7	8	6	6	_	_	F1,25 = 1.66; p = 0.21	F5,125 < 1	_____
							DAY 3: MA	DAY 3: MA	DAY 3: MA
Line	B6 F	B6 M	H F	H M	D2 F	D2 M	Geno, p	Geno x Time, p	Significant time bins
Line 4a	12	10	10	16	_	_	F1,46 = 4.60; p = 0.037	F5,230 = 4.92; p = 0.0003	15,20,25,30
Line 4b	7	17	13	16	_	_	F1,51 = 7.3; p = 0.0093	F5,255 = 3.72; p = 0.0029	10,15,20,25,30
Line 4c	19	11	22	18	_	_	F1,68 < 1	F5,340 < 1	_____
Line 4d	12	13	8	17	_	_	F1,48 < 1	F5,240 < 1	_____
Line 4e	9	17	12	10	_	_	F1,46 = 2.12; p = 0.15	F5,230 < 1	_____
Line 4f	9	7	8	6	_	_	F1,28 < 1	F5,140 < 1	_____
Line 4g	8	11	5	12	_	_	F1,34 = 1.82; p = 0.19	F5,170 = 1.52; p = 0.19	_____
Line 4h	7	8	6	6	_	_	F1,25 < 1	F5,125 < 1	_____
							DAY 1: SAL	DAY 1: SAL	DAY 1: SAL
Hnrnph1-targeted	(+/+ F)	(+/- F)	(+/+ M)	(+/- M)			Geno, p	Geno x Time, p	Significant time bins
Founder #28	7	15	10	8			F1,38 < 1	F11,418 < 1	_____
Founder #22	7	9	17	13			F1,43 < 1	F11,473 < 1	_____
							DAY 2: SAL	DAY 2: SAL	DAY 2: SAL
Hnrnph1-targeted	(+/+ F)	(+/- F)	(+/+ M)	(+/- M)			Geno, p	Geno x Time, p	Significant time bins
Founder #28	7	15	10	8			F1,38 < 1	F11,418 < 1	_____
Founder #22	7	9	17	13			F1,43 = 2.80; p = 0.10	F11,473 = 1.33; p = 0.21	_____
							DAY 3: MA	DAY 3: MA	DAY 3: MA
Hnrnph1-targeted	(+/+ F)	(+/- F)	(+/+ M)	(+/- M)			Geno, p	Geno x Time, p	Significant time bins
Founder #28	7	15	10	8			F1,38 = 6.78; p = 0.013	F11,418 = 2.36; p = 0.0079	10, 15, 20, 25, 30, 35
Founder #22	7	9	17	13			F1,43 = 8.17; p = 0.0065	F11,473 = 3.76; p = 3.57 x 10-5	10, 15, 20, 25, 30, 35, 40, 45, 50, 55, 60
							DAY 1: SAL	DAY 1: SAL	DAY 1: SAL
Rufy1-targeted	(+/+ F)	(+/- F)	(+/+ M)	(+/- M)			Geno, p	Geno x Time, p	Significant time bins
Founder #3	7	7	8	8			F1,28 < 1	F11,308 < 1	_____
							DAY 2: SAL	DAY 2: SAL	DAY 2: SAL
Rufy1-targeted	(+/+ F)	(+/- F)	WT M	HET M			Geno, p	Geno x Time, p	Significant time bins
Founder #3	7	7	8	8			F1,28 < 1	F11,308 < 1	_____
							DAY 3: MA	DAY 3: MA	DAY 3: MA
Rufy1-targeted	(+/+ F)	(+/- F)	(+/+ M)	(+/- M)			Geno, p	Geno x Time, p	Significant time bins
Founder #3	7	7	8	8			F1,28=1.89; p=0.18	F11,308 < 1	_____
