# Supplementary material for: Hnrnph1 Is A Quantitative Trait Gene for Methamphetamine Sensitivity
Source: PLoS Genet. 2015 Dec 10;11(12):e1005713. doi: 10.1371/journal.pgen.1005713 (PMC4675533; doi:10.1371/journal.pgen.1005713)
Supplement: S4 Table — Data (mm9) were obtained from the Sanger mouse query tool containing genetic variants (http://www.sanger.ac.uk/resources/mouse/genomes/). (XLSX) [file pgen.1005713.s005.xlsx]

## Sheet: S Table 4
Critical Interval: chromosome 11: 50,185,512-50,391,845
Chr	Position	Nearest gene	dbSNP	B6	D2	Consequence
11	50185512	Hnrnph1	rs29424921	C	T	upstream_gene_variant
11	50185541	Hnrnph1	rs29408938	T	C	upstream_gene_variant
11	50186115	Hnrnph1	rs214635436	CTTTCTT	CT	upstream_gene_variant
11	50186146	Hnrnph1	rs263902860	A	G	upstream_gene_variant
11	50186188	Hnrnph1	rs227049752	C	A	upstream_gene_variant
11	50186508	Hnrnph1	rs29383600	C	G	upstream_gene_variant
11	50187062	Hnrnph1	rs6356266	A	C	upstream_gene_variant
11	50187230	Hnrnph1	rs49555786	T	C	upstream_gene_variant
11	50187331	Hnrnph1	rs50401347	T	C	upstream_gene_variant
11	50187353	Hnrnph1	rs51178028	C	G	upstream_gene_variant
11	50187645	Hnrnph1	rs224750197	AAT	A	upstream_gene_variant
11	50188612	Hnrnph1	-	G	A	upstream_gene_variant
11	50188614	Hnrnph1	-	A	G	upstream_gene_variant
11	50188620	Hnrnph1	-	A	g	upstream_gene_variant
11	50188663	Hnrnph1	-	G	gagaa/gaa	upstream_gene_variant
11	50190127	Hnrnph1	rs226836762;rs254080784	A	ACC	upstream_gene_variant
11	50190135	Hnrnph1	-	C	CCCT	upstream_gene_variant
11	50190790	Hnrnph1	rs29411274	T	C*	intron_variant upstream
11	50191047	Hnrnph1	rs224560451	AG	A*	intron_variant upstream
11	50191297	Hnrnph1	rs29475617	T	G*	5_prime_utr_variant
11	50191439	Hnrnph1	rs257760362	G	C*	intron_variant
11	50192001	Hnrnph1	rs245024332	T	C*	intron_variant
11	50192879	Hnrnph1	rs233140941	GTTT	GTT*	intron_variant
11	50196764	Hnrnph1	rs13481018	C	T*	synonymous_variant
11	50196945	Hnrnph1	rs226185912	ATG	A*	intron_variant
11	50196960	Hnrnph1	-	TG	t*	intron_variant
11	50196963	Hnrnph1	-	G	t*	intron_variant
11	50196989	Hnrnph1	rs211965589	T	TA*	intron_variant
11	50197618	Hnrnph1	rs13461679	G	A*	intron_variant
11	50197677	Hnrnph1	rs263842089	T	TAGATG*	intron_variant
11	50197880	Hnrnph1	rs29466249	A	T*	intron_variant
11	50198554	Hnrnph1	rs247364036	GTT	G*	intron_variant
11	50198560	Hnrnph1	-	TG	t*	intron_variant
11	50198568	Hnrnph1	rs51675672	G	T*	intron_variant
11	50199843	Hnrnph1	rs211943719;rs240064076	CTT	CTTT*	3_prime_utr_variant
11	50202215	Hnrnph1	rs48144762	A	G	downstream_gene_variant
11	50202324	Hnrnph1	-	ATTTAT	A	downstream_gene_variant
11	50204255	Rufy1	rs248761009	GTT	GT*	intron_variant
11	50204762	Rufy1	rs29435158	C	A*	intron_variant
11	50204951	Rufy1	rs29399101	A	G*	intron_variant
11	50205348	Rufy1	rs219660391	C	CTT*	intron_variant
11	50205671	Rufy1	-	C	T*	intron_variant
11	50205686	Rufy1	rs225462898	GA	G*	intron_variant
11	50207245	Rufy1	rs29395043	T	C*	intron_variant
11	50207411	Rufy1	rs26995087	A	C*	intron_variant
11	50207693	Rufy1	rs50797966	C	G*	intron_variant
11	50207731	Rufy1	rs50062977	C	T*	intron_variant
11	50207827	Rufy1	rs237595346	TACAAA	T*	intron_variant
11	50207857	Rufy1	-	A	G*	intron_variant
11	50207872	Rufy1	rs247850872	T	TC*	intron_variant
11	50207886	Rufy1	-	C	T*	intron_variant
11	50207935	Rufy1	rs49836476	C	T*	intron_variant
11	50207938	Rufy1	rs45798523	C	T*	intron_variant
11	50208024	Rufy1	rs50264396	G	A*	intron_variant
11	50208026	Rufy1	rs47116398	G	A*	intron_variant
11	50208086	Rufy1	rs48927044	T	C*	intron_variant
11	50208090	Rufy1	rs51177984	A	C*	intron_variant
11	50208920	Rufy1	rs262856205	C	T*	intron_variant
11	50211417	Rufy1	rs251737150	GCCT	G*	intron_variant
11	50211639	Rufy1	rs26995074	T	A*	intron_variant
11	50212313	Rufy1	rs26995071	C	T*	intron_variant
11	50212325	Rufy1	rs26995070	G	A*	intron_variant
11	50213044	Rufy1	rs265861808	A	ACAGTGTCACTCC*	intron_variant
11	50213106	Rufy1	rs50124578	C	G*	intron_variant
11	50213449	Rufy1	rs262937300	GTCTGTCTCTCTCTCTC	G*	intron_variant
11	50213457	Rufy1	-	C	g*	intron_variant
11	50213461	Rufy1	-	C	g*	intron_variant
11	50213465	Rufy1	-	C	g*	intron_variant
11	50213485	Rufy1	-	C	t*	intron_variant
11	50213495	Rufy1	rs29398924	T	C*	intron_variant
11	50213974	Rufy1	rs237055636	T	taaaaaaaaa/taaaaaaaaaaa*	intron_variant
11	50214104	Rufy1	rs29456266	C	T*	intron_variant
11	50214135	Rufy1	rs29409342	C	T*	intron_variant
11	50214145	Rufy1	rs29450214	G	A*	intron_variant
11	50214154	Rufy1	rs29477970	G	T*	intron_variant
11	50214279	Rufy1	rs254013424	C	CT*	intron_variant
11	50214324	Rufy1	rs234675480	G	A*	intron_variant
11	50214346	Rufy1	rs261423747	T	C*	intron_variant
11	50214404	Rufy1	rs108258530	C	T*	intron_variant
11	50214432	Rufy1	rs221276692	G	C*	intron_variant
11	50214458	Rufy1	rs260651789	T	C*	intron_variant
11	50214506	Rufy1	rs29393031	T	C*	intron_variant
11	50214523	Rufy1	rs216699324	GTA	G*	intron_variant
11	50214525	Rufy1	rs260058136	A	g*	intron_variant
11	50214647	Rufy1	rs29419699	C	T*	intron_variant
11	50214772	Rufy1	rs213350710	CA	C*	intron_variant
11	50214813	Rufy1	rs26995069	A	C*	intron_variant
11	50214874	Rufy1	rs26995068	A	T*	intron_variant
11	50215268	Rufy1	rs26980064	A	C*	intron_variant
11	50215324	Rufy1	rs29427132	G	A*	intron_variant
11	50216134	Rufy1	rs45862875	C	T*	intron_variant
11	50216163	Rufy1	rs46082938	A	C*	intron_variant
11	50216311	Rufy1	rs26980056	G	A*	intron_variant
11	50216393	Rufy1	rs52640106	C	T*	intron_variant
11	50216407	Rufy1	rs52609670	C	T*	intron_variant
11	50216465	Rufy1	-	A	C*	intron_variant
11	50216469	Rufy1	-	A	C*	intron_variant
11	50216488	Rufy1	rs52186558	T	A*	intron_variant
11	50216655	Rufy1	rs26980054	C	T*	intron_variant
11	50216690	Rufy1	rs26980051	G	A*	intron_variant
11	50216909	Rufy1	rs226866186	GGTCT	G*	intron_variant
11	50217107	Rufy1	rs46441410	A	G*	intron_variant
11	50217117	Rufy1	rs48623110	A	G*	intron_variant
11	50217118	Rufy1	rs26980046	A	G*	intron_variant
11	50217226	Rufy1	rs225210955	AGG	A*	intron_variant
11	50217272	Rufy1	rs47038233	A	G*	intron_variant
11	50217319	Rufy1	rs219445298	AG	A*	intron_variant
11	50217389	Rufy1	rs26980043	T	C*	intron_variant
11	50217431	Rufy1	rs26980042	C	T*	intron_variant
11	50217566	Rufy1	rs26980041	C	T*	intron_variant
11	50217580	Rufy1	rs51844461	G	A*	intron_variant
11	50217584	Rufy1	rs47356357	T	C*	intron_variant
11	50217656	Rufy1	rs52639627	A	T*	intron_variant
11	50217686	Rufy1	rs52316230	A	C*	intron_variant
11	50217688	Rufy1	rs52597376	T	C*	intron_variant
11	50217747	Rufy1	rs52648897	C	T*	intron_variant
11	50217801	Rufy1	rs45981446	T	C*	intron_variant
11	50217845	Rufy1	rs258034324	T	TGTCTCAAACAAAGAAGCCAAA*	intron_variant
11	50218055	Rufy1	rs258229667	C	T*	synonymous_variant
11	50218173	Rufy1	-	G	GATTCATTCATTCATTC*	intron_variant
11	50218274	Rufy1	rs235137125	TCA	T*	intron_variant
11	50218299	Rufy1	rs52607183	C	T*	intron_variant
11	50218402	Rufy1	rs231499698	TC	T*	intron_variant
11	50218420	Rufy1	rs223172474	TTTA	T*	intron_variant
11	50218517	Rufy1	rs49390840	C	T*	intron_variant
11	50218529	Rufy1	rs47392544	C	T*	intron_variant
11	50218531	Rufy1	rs51448637	C	T*	intron_variant
11	50218591	Rufy1	rs243192750	CCT	C*	intron_variant
11	50218630	Rufy1	rs107993778	T	A*	intron_variant
11	50218642	Rufy1	rs108387145	G	A*	intron_variant
11	50218645	Rufy1	rs49479630	T	C*	intron_variant
11	50218738	Rufy1	rs51451694	G	A*	intron_variant
11	50218747	Rufy1	rs259154742	A	ACT*	intron_variant
11	50218772	Rufy1	rs254344677	A	C*	intron_variant
11	50219621	Rufy1	rs248722624	A	G*	intron_variant
11	50219783	Rufy1	rs29392283	C	T*	intron_variant
11	50219793	Rufy1	rs29470391	G	A*	intron_variant
11	50219879	Rufy1	rs215127237	T	C*	missense_variant
11	50220319	Rufy1	rs29406538	A	G*	intron_variant
11	50220396	Rufy1	rs247913323	T	C*	intron_variant
11	50220504	Rufy1	rs29412957	C	T*	intron_variant
11	50220556	Rufy1	rs29455534	G	T*	intron_variant
11	50220647	Rufy1	rs29383968	G	C*	intron_variant
11	50220987	Rufy1	rs242564514	GT	g*	intron_variant
11	50220989	Rufy1	rs241746990	T	c*	intron_variant
11	50220990	Rufy1	rs261144694	C	t*	intron_variant
11	50220993	Rufy1	rs220552800	T	c*	intron_variant
11	50220993	Rufy1	-	T	tc*	intron_variant
11	50220997	Rufy1	rs238313970	T	C*	intron_variant
11	50221050	Rufy1	rs26980036	G	A*	intron_variant
11	50221102	Rufy1	rs29399261	A	G*	intron_variant
11	50221237	Rufy1	-	GA	G*	intron_variant
11	50221279	Rufy1	-	A	G*	intron_variant
11	50222239	Rufy1	rs29427251	C	T*	intron_variant
11	50222288	Rufy1	rs237899252;rs250886470	TGG	TGGG*	intron_variant
11	50222961	Rufy1	rs29463810	G	C*	intron_variant
11	50224229	Rufy1	rs29418737	T	C*	intron_variant
11	50224774	Rufy1	rs29384722	A	G*	intron_variant
11	50224950	Rufy1	rs217331817	T	TTG*	intron_variant
11	50224967	Rufy1	-	T	TGC*	intron_variant
11	50225368	Rufy1	rs250387512	CT	C*	intron_variant
11	50225508	Rufy1	rs29423412	C	T*	intron_variant
11	50226854	Rufy1	-	G	T*	intron_variant
11	50227961	Rufy1	rs49551536	C	T*	intron_variant
11	50228709	Rufy1	-	G	C*	intron_variant
11	50228717	Rufy1	-	G	C*	intron_variant
11	50228891	Rufy1	rs29456293	T	C*	intron_variant
11	50229448	Rufy1	rs260796742;rs264061161	CCACACACACACACACACACACACA	CCACACACACACACACACACACACACACA*	intron_variant
11	50230518	Rufy1	rs29393912	A	G*	intron_variant
11	50232410	Rufy1	rs217170867	C	T*	intron_variant
11	50232547	Rufy1	rs52599781	C	A*	intron_variant
11	50232549	Rufy1	-	CAAAA	c*	intron_variant
11	50233253	Rufy1	rs221991440	A	T*	intron_variant
11	50233455	Rufy1	rs246840332	T	C*	intron_variant
11	50233617	Rufy1	rs221070410	C	T*	intron_variant
11	50234043	Rufy1	rs253188807	C	T*	intron_variant
11	50234320	Rufy1	rs29471795	T	C*	intron_variant
11	50234332	Rufy1	rs29480879	T	C*	intron_variant
11	50234731	Rufy1	rs262916303;rs243474235	CTT	CT*	intron_variant
11	50237618	Rufy1	rs257971248	T	TAAAAA*	intron_variant
11	50238031	Rufy1	rs47848964	C	T*	intron_variant
11	50238159	Rufy1	rs50943746	C	T*	intron_variant
11	50238275	Rufy1	rs50762641	G	A*	intron_variant
11	50238296	Rufy1	rs256702231	C	T*	intron_variant
11	50238389	Rufy1	rs49142343	T	C*	intron_variant
11	50238449	Rufy1	rs250728709	TGCTCCAGTA	T*	intron_variant
11	50238481	Rufy1	rs26980029	C	T*	intron_variant
11	50238892	Rufy1	rs29467574	G	A*	intron_variant
11	50239024	Rufy1	rs29486058	A	G*	intron_variant
11	50239029	Rufy1	rs29439393	A	G*	intron_variant
11	50239202	Rufy1	rs29465812	C	T*	intron_variant
11	50239253	Rufy1	rs29487406	T	C*	intron_variant
11	50239362	Rufy1	rs219457690	C	CTT*	intron_variant
11	50239410	Rufy1	rs29398043	G	A*	intron_variant
11	50239587	Rufy1	rs48858099	A	G*	intron_variant
11	50239759	Rufy1	rs29450465	A	G*	intron_variant
11	50239849	Rufy1	-	G	GCTCCCTT*	intron_variant
11	50239854	Rufy1	-	C	g*	intron_variant
11	50239975	Rufy1	rs237175619	G	GTTT*	intron_variant
11	50239984	Rufy1	-	G	a*	intron_variant
11	50240111	Rufy1	rs252799446	AGCATGGGGCTTCTGCAAGCCTTGCCCCTT	A*	intron_variant
11	50240195	Rufy1	rs243587554	CT	C*	intron_variant
11	50240811	Rufy1	rs29487700	G	A	intron_variant
11	50240879	Rufy1	rs29410724	A	C	intron_variant
11	50240930	Rufy1	rs29414026	T	A	intron_variant
11	50241077	Rufy1	rs253465026	TA	T*	intron_variant
11	50241275	Rufy1	rs248510723	A	AGTGTGTGTGTGT*	intron_variant
11	50241422	Rufy1	rs254615129	T	C	intron_variant
11	50241440	Rufy1	rs29406398	T	C	intron_variant
11	50241592	Rufy1	rs29450073	A	C	intron_variant
11	50241662	Rufy1	rs29386606	C	A	intron_variant
11	50242026	Rufy1	rs259515804	GA	G*	intron_variant
11	50242061	Rufy1	rs29426742	C	T	intron_variant
11	50242091	Rufy1	rs29412199	G	C	intron_variant
11	50242157	Rufy1	rs227698789	C	A	intron_variant
11	50242162	Rufy1	rs249587354	T	C	intron_variant
11	50242253	Rufy1	-	C	T	intron_variant
11	50242264	Rufy1	-	A	T	intron_variant
11	50242269	Rufy1	rs251337396	T	TA*	intron_variant
11	50242275	Rufy1	-	C	a	intron_variant
11	50242371	Rufy1	rs264299223	T	C	intron_variant
11	50242400	Rufy1	-	C	T	intron_variant
11	50242403	Rufy1	-	T	C	intron_variant
11	50242411	Rufy1	rs266144187	TAAA	T*	intron_variant
11	50242507	Rufy1	rs220134070	C	A	intron_variant
11	50242534	Rufy1	rs221323735	T	C	intron_variant
11	50242549	Rufy1	rs247312958	C	T	intron_variant
11	50242624	Rufy1	rs244801183	C	T	intron_variant
11	50242637	Rufy1	rs257218799	G	A	intron_variant
11	50242661	Rufy1	rs226254560	G	A	intron_variant
11	50242763	Rufy1	rs246827352	C	G	intron_variant
11	50242818	Rufy1	rs216304356	T	G	intron_variant
11	50243002	Rufy1	rs254953936	G	T	intron_variant
11	50243004	Rufy1	rs212636762	C	T	intron_variant
11	50243114	Rufy1	rs29447164	G	A	intron_variant
11	50243177	Rufy1	rs250495969	A	AAAAC*	intron_variant
11	50243384	Rufy1	rs29457096	A	G	intron_variant
11	50243555	Rufy1	rs29431354	T	G	intron_variant
11	50243586	Rufy1	rs29408191	G	C	intron_variant
11	50243683	Rufy1	-	A	G	intron_variant
11	50243693	Rufy1	rs224857022	T	TTTC*	intron_variant
11	50243760	Rufy1	rs249352695	T	TA*	intron_variant
11	50243799	Rufy1	rs226213857	C	T	intron_variant
11	50243847	Rufy1	rs240220983	T	g	intron_variant
11	50243848	Rufy1	rs258684881	TG	T*	intron_variant
11	50243962	Rufy1	rs260577313	T	A	intron_variant
11	50244189	Rufy1	rs214590933	T	C	intron_variant
11	50244199	Rufy1	rs232893338	C	T	intron_variant
11	50244424	Rufy1	rs264229580	G	A	missense_variant
11	50244514	Rufy1	-	G	A	missense_variant
11	50244731	Rufy1	rs220169644	T	C	upstream_gene_variant
11	50244739	Rufy1	rs230498536	T	C	upstream_gene_variant
11	50245172	Rufy1	rs251420712	TGCGCGCGCGC	tgcgcgc/t	upstream_gene_variant
11	50246043	Rufy1	rs29474010	C	T	upstream_gene_variant
11	50246359	Rufy1	rs246099648	C	A	upstream_gene_variant
11	50246930	Rufy1	rs29415395	C	T	upstream_gene_variant
11	50247062	Rufy1	rs29443655	G	C	upstream_gene_variant
11	50247089	Rufy1	rs29410454	G	A	upstream_gene_variant
11	50247396	Rufy1	rs29465802	A	T	upstream_gene_variant
11	50247928	Rufy1	rs225412542	C	CCAT	upstream_gene_variant
11	50248015	Rufy1	rs256000761	C	CATTT	upstream_gene_variant
11	50248523	Rufy1	rs29418042	G	A	upstream_gene_variant
11	50248808	Rufy1	rs235966964	TTATCTATC	TTATC	upstream_gene_variant
11	50248864	Rufy1	-	C	t	upstream_gene_variant
11	50248899	Rufy1	rs236629957	C	CT	upstream_gene_variant
11	50248912	Rufy1	rs254461196	ATTT	A	upstream_gene_variant
11	50249127	Rufy1	rs29453195	G	A	upstream_gene_variant
11	50249488	Rufy1	rs226660022	G	C	upstream_gene_variant
11	50249522	Rufy1	rs254510826	C	T	upstream_gene_variant
11	50249532	Rufy1	rs225156489	C	G	upstream_gene_variant
11	50249536	Rufy1	rs244330742	A	T	upstream_gene_variant
11	50249596	Rufy1	rs232679120	T	C	upstream_gene_variant
11	50249712	-	rs244655163	A	G	-
11	50249918	-	rs242348310	C	T	-
11	50250096	-	rs219244320	G	A	-
11	50250125	-	rs238284531	T	C	-
11	50250357	-	rs249905327	G	A	-
11	50250756	-	rs263746702	C	G	-
11	50250777	-	rs240140400	T	C	-
11	50250807	-	rs255505887	C	T	-
11	50250852	-	rs220066057	C	A	-
11	50251464	-	rs29423520	T	C	-
11	50251882	-	rs264566334	ATATTTTATTT	ATATTT	-
11	50252261	-	rs264896423	T	C	-
11	50252743	-	-	T	tgcacac	-
11	50253240	-	rs29404470	T	C	-
11	50254575	-	rs215536298	TCACACACACACA	TCACACACACA	-
11	50255131	Gm12197	rs213083411	ATT	AT	upstream_gene_variant
11	50255350	Gm12197	rs29485732	G	A	upstream_gene_variant
11	50256019	Gm12197	rs29392311	C	G	upstream_gene_variant
11	50258147	Gm12197	rs247195644	A	G	upstream_gene_variant
11	50258611	Gm12197	rs26980021	A	G	upstream_gene_variant
11	50259323	Gm12197	-	G	A	upstream_gene_variant
11	50262007	Gm12197	-	A	g	downstream_gene_variant
11	50262008	Gm12197	-	C	t	downstream_gene_variant
11	50262281	Gm12197	rs29466012	G	T	downstream_gene_variant
11	50262516	Gm12197	rs220008883	T	TTC	downstream_gene_variant
11	50262599	Gm12197	rs29414897	T	C	downstream_gene_variant
11	50262665	Gm12197	rs257537529	TTTATTATTATTA	TTTATTATTA	downstream_gene_variant
11	50263313	Gm12197	rs26980016	G	A	downstream_gene_variant
11	50263374	Gm12197	rs239800594	C	T	downstream_gene_variant
11	50263452	Gm12197	rs26980014	G	A	downstream_gene_variant
11	50263487	Gm12197	rs26980013	A	G	downstream_gene_variant
11	50263548	Gm12197	rs26980012	C	T	downstream_gene_variant
11	50263857	Gm12197	rs250033266	T	A	downstream_gene_variant
11	50264059	Gm12197	rs51439168	T	C	downstream_gene_variant
11	50264551	Gm12197	rs29423366	C	G	downstream_gene_variant
11	50264591	Gm12197	rs219652373	AACATGAGCTTGTGGAAG	A	downstream_gene_variant
11	50265216	Gm12197	rs233853628	G	GGA	downstream_gene_variant
11	50265228	Gm12197	-	A	AGG	downstream_gene_variant
11	50265344	Gm12197	rs48043347	G	T	downstream_gene_variant
11	50265968	-	rs256841145	ATGTGTGTGTGTGTG	ATGTGTGTG	-
11	50266030	-	rs226387083	T	C	-
11	50266944	-	rs230589692;rs259034348	GT	gttt/gtttt	-
11	50267231	-	rs26980008	T	C	-
11	50267524	-	rs260813243	G	T	-
11	50267580	-	rs46994159	T	C	-
11	50267630	-	rs231408507	ATTTTT	ATTTT	-
11	50267754	-	rs232320777	A	AT	-
11	50269859	-	rs29396488	C	T	-
11	50270397	-	rs257505506	C	A	-
11	50270419	-	rs243180333	AGAGGAG	A	-
11	50270446	-	-	G	GGAGCAA	-
11	50270649	-	rs230655218	G	T	-
11	50271114	-	rs26979995	G	A	-
11	50271545	-	rs239293009	ATTTTTTTTTTTTTTTTTTTT	attttt/atttt	-
11	50271750	-	rs26979990	G	C	-
11	50272196	-	rs26979988	A	G	-
11	50273052	-	rs26979983	A	C	-
11	50273244	-	rs29420445	T	G	-
11	50273395	-	rs233788676	C	G	-
11	50273465	-	rs250115852	G	C	-
11	50273466	-	rs49333980	C	T	-
11	50273948	-	rs253456279	T	TTATCTATC	-
11	50274894	-	rs29424218	T	C	-
11	50275392	-	rs239657744;rs260271511	CTT	CT	-
11	50275823	-	rs245396111;rs233157044	TA	TAA	-
11	50275834	-	-	C	a	-
11	50275843	-	rs261564380	TTCTGTCTGTCTG	TTCTGTCTGTCTGTCTG	-
11	50275865	-	-	CTGTCTGTCTG	CTGTATGTCTGTCTG	-
11	50276203	-	rs29457315	G	A	-
11	50277235	-	-	T	C	-
11	50277901	-	-	T	TAG	-
11	50277939	-	-	T	C	-
11	50278439	-	-	C	G	-
11	50278933	-	-	T	C	-
11	50279474	-	-	G	A	-
11	50280186	-	-	T	C	-
11	50280526	-	-	C	T	-
11	50281012	-	-	G	a	-
11	50281282	-	-	C	T	-
11	50284103	-	rs29405531	G	T	-
11	50285405	-	rs29425190	T	C	-
11	50286894	-	rs108455517	C	T	-
11	50287916	-	rs29449437	T	C	-
11	50288595	-	rs220921864	G	A	-
11	50289074	-	rs213842630	G	gacacacacac/gacacacacacac	-
11	50289110	-	rs51803485	C	T	-
11	50289631	-	rs29405068	C	T	-
11	50290150	-	rs29449838	T	C	-
11	50291264	-	rs6225116	C	G	-
11	50291804	-	rs29458259	C	T	-
11	50293043	-	rs219510557	T	TTA	-
11	50293324	-	-	AGCGCGCGCGCGCGCGC	AGCGCGCGCGC	-
11	50293487	-	rs51453453	C	T	-
11	50294047	-	rs219108548	T	tcaaacaaa	-
11	50294069	-	-	A	AAACAAACAAACCAACC	-
11	50295897	-	rs29455704	T	G	-
11	50296095	-	rs107748610	T	C	-
11	50296125	-	rs227844089	T	C	-
11	50296177	-	-	G	GGGCCATCTCCGCGAGCGAGC	-
11	50296309	-	rs234920684	T	TCC	-
11	50296381	-	rs244081807	T	C	-
11	50296550	-	rs48865717	A	C	-
11	50296551	-	rs26979963	G	C	-
11	50296655	-	rs265714318	A	AT	-
11	50296925	-	rs265948651	CA	C	-
11	50297160	-	-	G	A	-
11	50297240	-	rs240006389	G	C	-
11	50297282	-	rs26979960	C	T	-
11	50297490	-	rs29437314	A	C	-
11	50297509	-	rs26979959	C	A	-
11	50297740	-	rs29382750	C	T	-
11	50297745	-	rs107955240	G	T	-
11	50297759	-	rs29486869	G	C	-
11	50297762	-	rs29459915	G	C	-
11	50297797	-	rs256504819	AG	A	-
11	50297813	-	-	GT	G	-
11	50297821	-	rs29419997	G	A	-
11	50298093	-	rs29441642	G	A	-
11	50298121	-	rs29396054	T	C	-
11	50298482	-	rs29434266	C	T	-
11	50298696	-	rs29443339	C	T	-
11	50298962	-	-	TACACACACAC	T	-
11	50300284	-	-	AAG	A	-
11	50300310	-	-	G	A	-
11	50300312	-	-	A	G	-
11	50301401	-	rs212053055	CCACACACACACACACACACACA	ccacacacacacacacacaca/ccacacacacacacacaca	-
11	50302077	-	rs254044570	A	G	-
11	50302142	-	rs236765640	T	C	-
11	50302326	-	-	T	TGCGCGCGC	-
11	50302328	-	-	T	c	-
11	50302339	-	-	G	GCA	-
11	50302823	-	rs51054379	C	T	-
11	50303135	-	rs52182187	T	A	-
11	50303313	-	rs241233599	T	C	-
11	50303356	-	rs213431059	AAT	A	-
11	50303495	-	rs216211174	G	T	-
11	50303497	-	rs234667124	C	G	-
11	50303916	-	rs242948574	A	aacacacacacac	-
11	50303932	-	rs213813773	C	CACACACAA	-
11	50304059	-	rs226325092;rs220114758	TCACACACACA	TCA	-
11	50304289	-	rs262049418	C	T	-
11	50304348	-	rs234035117	G	A	-
11	50304819	-	rs230917290;rs219320387	TAAAAC	TAAAACAAAACAAAAC	-
11	50305271	-	rs29477667	G	A	-
11	50305461	-	rs29388201	A	G	-
11	50305860	-	rs29430568	C	G	-
11	50305992	-	rs29396371	C	T	-
11	50306455	-	rs26979942	T	C	-
11	50306484	-	rs29480380	G	A	-
11	50306507	-	rs29418696	G	C	-
11	50307616	-	rs29401120	T	C	-
11	50308063	-	rs251470567;rs216508468	GCACACACACA	gcacacacacacaca/gcacacacacacacaca	-
11	50308499	-	rs237853731	A	AAC	-
11	50308799	-	rs107935466	T	G	-
11	50308899	-	rs227080642	AAT	A	-
11	50310002	-	rs29474701	C	T	-
11	50310230	-	-	A	AGTT	-
11	50310365	-	rs47461163	T	C	-
11	50310409	-	rs29423705	C	A	-
11	50310421	-	rs51531279	A	G	-
11	50310431	-	rs29444211	G	A	-
11	50310482	-	rs29399558	A	C	-
11	50310733	-	rs233333229	G	A	-
11	50310820	-	rs26979934	C	T	-
11	50311156	-	rs247690773;rs263556157	GTTT	GTTTT	-
11	50311263	-	rs29484517	C	A	-
11	50311339	-	rs29469448	A	T	-
11	50311474	-	rs29420121	T	A	-
11	50311539	-	rs29389700	G	A	-
11	50311871	-	rs29426652	C	T	-
11	50311906	-	rs29481094	T	C	-
11	50312177	-	rs26979933	C	G	-
11	50312199	-	rs46431032	G	T	-
11	50312200	-	rs48625420	T	A	-
11	50312413	-	rs26979931	C	A	-
11	50312472	-	rs239336168	GTTTTTTTT	GTTTT	-
11	50312685	-	rs245245138	CCGGGGGTGGGGGGGT	C	-
11	50312712	-	-	T	C	-
11	50312714	-	-	C	G	-
11	50312809	-	rs29450623	G	A	-
11	50312833	-	rs256308373	T	TA	-
11	50313191	-	rs26979929	A	G	-
11	50313287	-	rs26979928	T	C	-
11	50313332	-	rs26979927	A	T	-
11	50313398	-	rs245680566;rs219505851	GTCCA	G	-
11	50313472	-	rs52639956	C	T	-
11	50313499	-	rs52637103	C	T	-
11	50313535	-	rs51715853	C	T	-
11	50313603	-	rs235210112	CATCT	CATCTATCTATCTATCT	-
11	50313638	-	rs252270636	TATCC	T	-
11	50313661	-	-	C	CA	-
11	50313741	-	rs216115013	CCT	CACT	-
11	50313773	-	rs52599674	T	C	-
11	50313953	-	rs46216443	G	A	-
11	50313974	-	rs51754475	G	A	-
11	50313977	-	rs45707274	G	A	-
11	50314090	-	rs48538049	A	G	-
11	50314129	-	rs26979924	T	C	-
11	50314178	-	rs48861547	A	G	-
11	50314255	-	rs262436317	C	T	-
11	50314316	-	rs108091227	T	C	-
11	50314369	-	rs52635859	A	G	-
11	50314427	-	-	T	a	-
11	50314614	-	rs49941444	C	G	-
11	50314678	-	rs49632720	T	C	-
11	50314800	-	rs26979922	C	T	-
11	50314849	-	rs51690188	C	T	-
11	50314852	-	rs49001064	T	C	-
11	50314885	-	rs108098223	T	C	-
11	50314894	-	rs49027192	G	C	-
11	50314969	-	rs49291146	C	T	-
11	50314977	-	rs48227944	C	T	-
11	50315220	-	rs250806221	TGG	TG	-
11	50315313	-	rs48549568	A	G	-
11	50315337	-	rs26979920	A	G	-
11	50315398	-	rs26979919	T	C	-
11	50315546	-	rs29478614	A	T	-
11	50315714	-	rs29469407	A	G	-
11	50315980	-	rs29457955	A	T	-
11	50316025	-	rs29444628	A	G	-
11	50316061	-	rs29398074	T	C	-
11	50316139	-	rs29455764	T	C	-
11	50316152	-	rs29395078	C	T	-
11	50316395	-	rs26979910	T	G	-
11	50316538	-	rs29449534	G	A	-
11	50316543	-	rs29395514	G	A	-
11	50316649	-	rs29437657	A	G	-
11	50316766	-	rs29401703	C	T	-
11	50316792	-	rs26979908	T	C	-
11	50316859	-	rs29422635	A	T	-
11	50316875	-	rs29471870	C	T	-
11	50317018	-	rs29483941	T	C	-
11	50317390	-	rs29450812	C	T	-
11	50317929	-	rs29389448	T	C	-
11	50318011	-	rs29394954	C	T	-
11	50318333	-	rs259119566	T	C	-
11	50318352	-	rs29421617	T	C	-
11	50319412	7SK	rs213180272;rs230734602	ATT	ATTT	downstream_gene_variant
11	50319814	7SK	rs29399257	T	G	downstream_gene_variant
11	50319821	7SK	rs29414869	G	A	downstream_gene_variant
11	50319994	7SK	rs29474518	T	G	downstream_gene_variant
11	50320105	7SK	rs214459769	C	A	downstream_gene_variant
11	50320426	7SK	rs256047010	G	T	downstream_gene_variant
11	50320488	7SK	rs262732922	T	C	downstream_gene_variant
11	50320552	7SK	rs221190875	C	G	downstream_gene_variant
11	50320658	7SK	rs241132136	G	A	downstream_gene_variant
11	50320661	7SK	rs260249300	C	T	downstream_gene_variant
11	50320727	7SK	rs231414689	A	G	downstream_gene_variant
11	50320827	7SK	rs228594298	C	T	downstream_gene_variant
11	50320853	7SK	-	ATCCTCTGCCC	A	downstream_gene_variant
11	50320857	7SK	-	T	c	downstream_gene_variant
11	50320859	7SK	-	T	c	downstream_gene_variant
11	50320882	7SK	rs247936799	C	t	downstream_gene_variant
11	50320933	7SK	rs213459579	A	C	downstream_gene_variant
11	50320968	7SK	rs238784459	T	C	downstream_gene_variant
11	50320996	7SK	rs251034214	G	T	downstream_gene_variant
11	50321054	7SK	-	A	c	downstream_gene_variant
11	50321063	7SK	-	T	A	downstream_gene_variant
11	50321064	7SK	-	G	A	downstream_gene_variant
11	50321072	7SK	rs240559857	A	G	downstream_gene_variant
11	50321083	7SK	rs228654828	G	ggga	downstream_gene_variant
11	50321159	7SK	rs49237812	G	A	downstream_gene_variant
11	50321229	7SK	rs47174670	G	C	downstream_gene_variant
11	50321285	7SK	rs48647560	A	G	downstream_gene_variant
11	50321338	7SK	rs249896330	T	G	downstream_gene_variant
11	50321430	7SK	rs51131066	C	T	downstream_gene_variant
11	50321520	7SK	-	C	A	downstream_gene_variant
11	50321529	7SK	rs255270288	C	CTG	downstream_gene_variant
11	50321618	7SK	rs48403355	T	C	downstream_gene_variant
11	50321663	7SK	rs47326831	C	T	downstream_gene_variant
11	50321719	7SK	rs46495025	T	C	downstream_gene_variant
11	50321764	7SK	rs48506675	G	A	downstream_gene_variant
11	50321858	7SK	rs49614747	G	C	downstream_gene_variant
11	50321873	7SK	rs46601372	T	C	downstream_gene_variant
11	50321924	7SK	rs263168062	G	GT	downstream_gene_variant
11	50322058	7SK	rs245185133	G	A	downstream_gene_variant
11	50322093	7SK	rs215690005	T	G	downstream_gene_variant
11	50322150	7SK	-	C	t	downstream_gene_variant
11	50322224	7SK	rs211711370	A	G	downstream_gene_variant
11	50322341	7SK	rs262211393	T	C	downstream_gene_variant
11	50322355	7SK	rs223853642	C	T	downstream_gene_variant
11	50322358	7SK	rs214251753	T	TTG	downstream_gene_variant
11	50322362	7SK	-	A	g	downstream_gene_variant
11	50322411	7SK	rs234244783	A	G	downstream_gene_variant
11	50322497	7SK	rs222985640	G	T	downstream_gene_variant
11	50322502	7SK	rs242902020	T	C	downstream_gene_variant
11	50322521	7SK	rs221181534	A	G	downstream_gene_variant
11	50322531	7SK	rs243274999	G	T	downstream_gene_variant
11	50322535	7SK	rs265060831	A	G	downstream_gene_variant
11	50322537	7SK	rs230897935	T	C	downstream_gene_variant
11	50322544	7SK	rs245260466	T	C	downstream_gene_variant
11	50322546	7SK	rs257924623	G	A	downstream_gene_variant
11	50322619	7SK	rs247179739	G	A	downstream_gene_variant
11	50322654	7SK	rs211884553	A	G	downstream_gene_variant
11	50322680	7SK	rs250412496	T	C	downstream_gene_variant
11	50322700	7SK	rs50987661	C	T	downstream_gene_variant
11	50322707	7SK	rs234334445	C	T	downstream_gene_variant
11	50322771	7SK	rs216890167	C	A	downstream_gene_variant
11	50322805	7SK	rs236713872	T	A	downstream_gene_variant
11	50322840	7SK	rs261025393	G	T	downstream_gene_variant
11	50322859	7SK	rs49572157	T	C	downstream_gene_variant
11	50323068	7SK	rs29404352	T	C	downstream_gene_variant
11	50323708	7SK	rs227206116	GCACACA	G	downstream_gene_variant
11	50324215	7SK	rs29420735	C	T	downstream_gene_variant
11	50325524	7SK	rs213890457	C	T	upstream_gene_variant
11	50325933	7SK	rs29467249	A	C	upstream_gene_variant
11	50326271	7SK	rs29409549	A	G	upstream_gene_variant
11	50326289	7SK	rs29394288	C	T	upstream_gene_variant
11	50326416	7SK	rs29474439	G	A	upstream_gene_variant
11	50327356	7SK	rs29472004	T	C	upstream_gene_variant
11	50327379	7SK	rs29415173	T	C	upstream_gene_variant
11	50328146	7SK	rs6190765	A	G	upstream_gene_variant
11	50329127	7SK	rs220951338	AAAC	A	upstream_gene_variant
11	50329425	7SK	rs248092300	A	G	upstream_gene_variant
11	50330094	-	rs221437204	CT	C	-
11	50331628	-	rs29398306	T	C	-
11	50331998	-	rs251769596	T	G	-
11	50332661	-	rs6277261	C	T	-
11	50332676	-	rs245587735	A	G	-
11	50332984	-	rs29445830	A	G	-
11	50333012	-	rs26979901	T	C	-
11	50333428	-	rs26979900	C	T	-
11	50333435	-	rs26979899	C	T	-
11	50333508	-	rs29413099	T	C	-
11	50333524	-	rs49731256	C	G	-
11	50333532	-	rs50018670	C	T	-
11	50333533	-	rs47332481	A	G	-
11	50333620	-	rs51292030	C	T	-
11	50333623	-	-	C	T	-
11	50333638	-	rs233637983	CTGG	C	-
11	50333683	-	rs227123563	TA	T	-
11	50333807	-	rs26979895	T	G	-
11	50333813	-	rs46782970	C	T	-
11	50333843	-	rs50099664	A	T	-
11	50334099	-	rs229338743	CA	C	-
11	50334237	-	rs50185790	A	G	-
11	50334266	-	rs29467337	G	A	-
11	50334346	-	-	CCCCCGCG	c/ccg	-
11	50334351	-	rs251417175	G	c	-
11	50334366	-	rs29433297	G	A	-
11	50334589	-	rs26979890	T	C	-
11	50334651	-	rs48193755	T	C	-
11	50334702	-	rs29432213	G	A	-
11	50334712	-	rs29477931	G	A	-
11	50334714	-	rs29409454	G	A	-
11	50334958	-	rs29458656	C	T	-
11	50336371	-	rs232673126	AAAAT	A	-
11	50336579	-	rs242569290	T	G	-
11	50336905	-	rs215150019	A	C	-
11	50336951	-	rs26979884	G	A	-
11	50337045	-	rs26979883	C	T	-
11	50337160	-	rs26979882	C	T	-
11	50337266	-	rs241167071	ATTTTT	ATTTT	-
11	50337451	-	rs255211191	C	CT	-
11	50337994	-	rs232499489	T	C	-
11	50338091	-	rs236240007	C	T	-
11	50338537	-	rs233177130	C	T	-
11	50339089	-	rs26979876	T	A	-
11	50339137	-	rs29414928	A	T	-
11	50339345	-	-	T	g	-
11	50339376	-	-	GTGTGTGTGTA	G	-
11	50339730	-	rs218529874	A	AT	-
11	50339942	-	rs29455846	T	C	-
11	50340418	-	-	T	C	-
11	50340442	-	rs219558002	TATATATAC	T	-
11	50341008	-	rs26979869	C	T	-
11	50345116	-	rs223011701	T	C	-
11	50345454	-	rs6398104	A	G	-
11	50348210	-	rs29463464	C	T	-
11	50352284	-	rs29472467	G	A	-
11	50355672	-	rs264168231;rs215228589	TAAAA	TAAAAAA	-
11	50356148	-	rs29461107	A	G	-
11	50356194	-	rs261218024	C	T	-
11	50356283	-	rs29421868	A	G	-
11	50356339	-	rs29393176	T	C	-
11	50356650	-	rs29412562	A	G	-
11	50356718	-	rs26979834	G	A	-
11	50356779	-	rs29457474	C	T	-
11	50356788	-	rs29391671	T	G	-
11	50356976	-	rs29397864	G	T	-
11	50356988	-	rs29443602	A	G	-
11	50357052	-	rs26979833	C	T	-
11	50357197	-	rs26979831	C	T	-
11	50357217	-	rs212707122	CT	C	-
11	50357599	-	rs235783627	C	CT	-
11	50357688	-	rs26979828	C	T	-
11	50357712	-	rs26979826	G	A	-
11	50357821	-	rs26979824	C	G	-
11	50358017	-	rs219754232	AT	A	-
11	50358042	-	rs251229301	CA	C	-
11	50358278	-	rs29405671	C	T	-
11	50358558	-	rs26979820	T	C	-
11	50358744	-	rs222038670;rs265339832	AT	A	-
11	50359059	-	rs29462854	G	A	-
11	50361224	-	rs45987088	C	A	-
11	50362579	-	rs212706426	AGT	AGTGTGT	-
11	50362983	-	rs257279331	G	A	-
11	50363214	-	rs211997963	CGTGTGTGTGTGTGTGTGTGTGTGTGTGT	CGTGTGTGTGTGTGTGTGTGTGTGT	-
11	50363651	-	rs29467508	G	A	-
11	50363720	-	rs234294190	G	GT	-
11	50364159	-	rs248804913;rs253200901	CT	CTT	-
11	50365087	-	rs29414802	A	G	-
11	50366720	-	rs29463672	G	A	-
11	50367487	-	rs261465049	A	C	-
11	50367668	-	rs216028681;rs234586947	GGTGT	GGT	-
11	50367794	-	rs108712635	G	A	-
11	50371427	-	rs233567425	ATTT	ATT	-
11	50374043	-	rs237637006;rs255024230	GAAACAAAC	G	-
11	50375901	-	rs51270821	T	G	-
11	50376945	-	rs29406698	A	C	-
11	50378234	-	rs29415619	G	A	-
11	50379791	-	rs220250992	C	T	-
11	50380130	-	rs241609587	TTCCAGAGGC	T	-
11	50380316	-	-	GCA	g	-
11	50380732	-	rs47458261	C	T	-
11	50380751	-	rs29450339	A	C	-
11	50381269	-	rs50201169	G	A	-
11	50381276	-	rs48571039	G	T	-
11	50381597	-	rs226916405	G	GT	-
11	50382612	-	rs239982655	C	T	-
11	50384792	-	-	CACACACACA	ccaca/cca	-
11	50386014	-	rs226389751	T	C	-
11	50386128	-	rs29408237	A	G	-
11	50386840	-	-	GGC	g	-
11	50387969	-	rs232263421	T	tacacacacacac/tacacacacacacac	-
11	50390053	-	rs250249071	G	A	-
11	50390325	-	rs26979773	T	C	-
11	50390571	-	rs51677324	T	C	-
11	50390667	-	rs49981584	A	C	-
11	50391845	-	rs29442500	A	G	-
