# Supplementary material for: Hnrnph1 Is A Quantitative Trait Gene for Methamphetamine Sensitivity
Source: PLoS Genet. 2015 Dec 10;11(12):e1005713. doi: 10.1371/journal.pgen.1005713 (PMC4675533; doi:10.1371/journal.pgen.1005713)
Supplement: S6 Table — Gene ID, gene name, physical position and build, log2 fold-change, fold-change (FC), P-value, and Q-value are listed in order of ascending p-value. (XLSX) [file pgen.1005713.s007.xlsx]

## Sheet: S Table 6
Supplementary Table 6: Differentially expressed genes in the striatum of Line 4a.
Gene ID, gene name, physical position and build, log2 fold-change, fold-change (FC), P-value, and Q-value
are listed in order of ascending p-value.
ID	Gene name	mm9	logFC	FC	P	Q	P rank	Q Rank
Nr4a2	nuclear receptor subfamily 4, group A, member 2	chr2:56959637-56967449	-1.08657	2.12368	4.2e-15	5.96e-11	1	18
Gng2	guanine nucleotide binding protein (G protein), gamma 2	chr14:20691781-20796471	-0.697756	1.62198	1.31e-13	9.27e-10	2	47
Gabra3	gamma-aminobutyric acid (GABA) A receptor, subunit alpha 3	chrX:69678015-69901585	-0.514723	1.42872	3.18e-11	1.5e-07	3	80
2610507I01Rik		chr11:59011295-59015933	-0.74144	1.67184	7.98e-11	2.83e-07	4	40
Satb2	special AT-rich sequence binding protein 2	chr1:56850825-57028178	-0.913221	1.88325	1.06e-10	3.02e-07	5	26
Serpina9	serine (or cysteine) peptidase inhibitor, clade A (alpha-1 antiproteinase, antitrypsin), member 9	chr12:105234830-105251855	0.51597	1.42996	2.91e-09	6.88e-06	6	79
Cpne4	copine IV	chr9:104472118-104936874	-0.61905	1.53586	4.02e-09	8.15e-06	7	59
Rspo2	R-spondin 2 homolog	chr15:42905678-43002368	-1.2725	2.4158	1.45e-08	2.57e-05	8	11
Tbr1	T-box brain gene 1	chr2:61642510-61652170	-0.704581	1.62967	1.15e-07	0.000181033	9	46
Nxph3	neurexophilin 3	chr11:95371160-95375879	-0.663064	1.58344	1.47e-07	0.000208826	10	55
Ncald	neurocalcin delta	chr15:37295930-37721755	-0.498997	1.41323	2.45e-07	0.000315918	11	86
Slc8a1	solute carrier family 8 (sodium/calcium exchanger), member 1	chr17:81772445-82137727	-0.594523	1.50997	2.76e-07	0.000325635	12	66
Cbln1	cerebellin 1 precursor protein	chr8:89992752-89996491	-1.50275	2.83383	7.49e-07	0.000816473	13	5
Ptpn3	protein tyrosine phosphatase	chr4:57252400-57313217	-0.676953	1.59876	1.49e-06	0.00151238	14	52
Rxfp1	relaxin/insulin-like family peptide receptor 1	chr3:79448638-79541716	-1.15623	2.22875	1.72e-06	0.00161129	15	16
Pkp1	plakophilin 1	chr1:137769527-137815601	-1.83568	3.56939	1.85e-06	0.00161129	16	1
Ppm1e	protein phosphatase 1E	chr11:87040408-87172496	-0.530158	1.44409	1.93e-06	0.00161129	17	74
Efr3a	EFR3 homolog A	chr15:65618603-65705374	-0.463421	1.37881	2.17e-06	0.00169487	18	97
Cpne5	copine V	chr17:29354807-29374735	0.333012	1.25964	2.27e-06	0.00169487	19	138
Adra1d	adrenergic receptor, alpha 1d	chr2:131371093-131388021	-0.899086	1.86488	2.4e-06	0.00169947	20	28
Kcnmb2	potassium large conductance calcium-activated channel, subfamily M, beta member 2	chr3:32054969-32099102	-1.42289	2.68122	3.8e-06	0.00256621	21	7
Nrip3	nuclear receptor interacting protein 3	chr7:116901570-116925539	-0.527612	1.44154	4.92e-06	0.00317144	22	75
Adra1b	adrenergic receptor, alpha 1b	chr11:43588107-43714739	-0.730968	1.65975	5.4e-06	0.00327399	23	44
Olfm3	olfactomedin 3	chr3:114607553-114828682	-0.47434	1.38928	5.54e-06	0.00327399	24	93
Prss12	protease, serine 12 neurotrypsin	chr3:123149831-123209520	-0.76694	1.70166	6.12e-06	0.00347104	25	35
Gm960	predicted gene 960	chr19:4625841-4698668	1.50867	2.84548	7.6e-06	0.00410105	26	4
Elavl4	ELAV (embryonic lethal, abnormal vision, Drosophila)-like 4	chr4:109923886-109959439	-0.52211	1.43605	7.81e-06	0.00410105	27	76
Kcnc2	potassium voltage gated channel, Shaw-related subfamily, member 2	chr10:111892664-111902930	-0.508223	1.4223	8.33e-06	0.00420352	28	83
Smoc2	SPARC related modular calcium binding 2	chr17:14536067-14541797	-0.973839	1.96406	8.6e-06	0.00420352	29	23
3110035E14Rik		chr1:9,591,348-9,617,223	-0.430762	1.34795	9.19e-06	0.00426912	30	104
Bmp3	bone morphogenetic protein 3	chr5:99283458-99309979	-1.01751	2.02442	9.34e-06	0.00426912	31	20
Neurod6	neurogenic differentiation 6	chr6:55628631-55629644	-0.756643	1.68955	1.02e-05	0.00452019	32	38
B3gat2	beta-1,3-glucuronyltransferase 2	chr1:23768765-23854697	-0.514163	1.42817	1.06e-05	0.00455934	33	81
Pls3	plastin 3 (T-isoform)	chrX:73030993-73120509	-0.330711	1.25763	1.39e-05	0.00579476	34	140
C1ql3	C1q-like 3	chr2:12923514-12932491	-0.691606	1.61508	1.43e-05	0.00581142	35	49
Gfra2	glial cell line derived neurotrophic factor family receptor alpha 2	chr14:71341693-71379129	-0.512236	1.42626	1.65e-05	0.00649957	36	82
Serpini1	serine (or cysteine) peptidase inhibitor, clade I, member 1	chr3:75361455-75446445	-0.476167	1.39104	1.85e-05	0.00698861	37	92
Obscn	obscurin, cytoskeletal calmodulin and titin-interacting RhoGEF	chr11:58825643-58949877	1.22791	2.34227	1.87e-05	0.00698861	38	14
Tnip1	TNFAIP3 interacting protein 1 (Tnip1), transcript variant 2	chr11:54730298-54769680	0.437958	1.35469	1.99e-05	0.00724928	39	102
Trhde	TRH-degrading enzyme	chr10:114224550-114238426	-0.615266	1.53184	2.1e-05	0.00743453	40	61
Bdnf	brain derived neurotrophic factor	chr2:109563078-109567200	-0.741175	1.67154	2.26e-05	0.00779912	41	41
Rgs14	regulator of G-protein signaling 14	chr13:55471093-55484777	0.431112	1.34827	2.31e-05	0.00779912	42	103
Cplx3	complexin 3	chr9:57447799-57454088	-0.735087	1.6645	2.66e-05	0.00877616	43	43
Ttc34	tetratricopeptide repeat domain 34	chr4:154230309-154241236	0.69664	1.62073	2.75e-05	0.0088589	44	48
Gpr101	G protein-coupled receptor 101	chrX:54753430-54754965	0.994466	1.99234	2.89e-05	0.00911809	45	22
Satb1	special AT-rich sequence binding protein 1	chr17:51875512-51965913	-0.350292	1.27482	3.06e-05	0.00941983	46	127
Lrrc17	leucine rich repeat containing 17	chr5:21049345-21081720	1.23696	2.35701	3.3e-05	0.00989214	47	13
Sel1l3	sel-1 suppressor of lin-12-like 3	chr5:53536403-53604691	-0.400498	1.31996	3.35e-05	0.00989214	48	116
Chrm1	cholinergic receptor, muscarinic 1	chr19:8752423-8753805	0.299879	1.23104	3.45e-05	0.00997844	49	153
Ramp3	receptor (calcitonin) activity modifying protein 3	chr11:6558536-6577478	-1.25909	2.39344	3.58e-05	0.0101604	50	12
Clec18a	C-type lectin domain family 18, member A	chr8:113593397-113605608	-1.4727	2.7754	3.75e-05	0.0104131	51	6
Gria4	glutamate receptor, ionotropic, AMPA4	chr9:4417893-4796234	-0.341071	1.2667	4.31e-05	0.0117442	52	132
Megf11	multiple EGF-like-domains 11	chr9:64233433-64557012	-0.461416	1.37689	4.47e-05	0.0119441	53	98
Cadps2	Ca2+-dependent activator protein for secretion 2	chr6:23212774-23789421	-0.470548	1.38564	4.98e-05	0.0130708	54	95
Nrn1	neuritin 1	chr13:36817491-36826346	-0.78408	1.72199	5.13e-05	0.0132334	55	34
Rtn4rl2	reticulon 4 receptor-like 2	chr2:84712103-84726849	-0.811921	1.75555	5.44e-05	0.0137768	56	30
Crym	crystallin, mu	chr7:127340652-127345502	0.44735	1.36353	5.69e-05	0.0141592	57	101
Gpr123	G protein-coupled receptor 123	chr7:147020073-147063987	-0.584067	1.49907	5.98e-05	0.0146073	58	70
Cdk14	cyclin-dependent kinase 14	chr5:5131876-5380251	-0.348662	1.27338	6.48e-05	0.0155629	59	128
Col12a1	procollagen, type XII, alpha 1	chr9:79539835-79566485	-0.670648	1.59179	7.25e-05	0.0167684	60	54
Chia	chitinase, acidic 1	chr3:105916300-105935034	0.645267	1.56403	7.38e-05	0.0167684	61	58
Cpne9	copine family member IX	chr6:113232301-113255565	-0.489103	1.40357	7.42e-05	0.0167684	62	88
Eif5a2	eukaryotic translation initiation factor 5A2	chr3:28680233-28697768	-0.31669	1.24547	7.48e-05	0.0167684	63	146
Wfs1	Wolfram syndrome 1 homolog	chr5:37357343-37380221	0.460884	1.37638	7.57e-05	0.0167684	64	99
Sez6	seizure related gene 6	chr11:77744445-77792544	0.301974	1.23283	8.07e-05	0.0173017	65	152
Baiap2	brain-specific angiogenesis inhibitor 1-associated protein 2	chr11:119804406-119868096	0.308479	1.2384	8.12e-05	0.0173017	66	148
Dlk1	delta-like 1 homolog	chr12:110691665-110701546	1.28596	2.43844	8.18e-05	0.0173017	67	10
Ets2	E26 avian leukemia oncogene 2, 3' domain	chr16:95924014-95942656	0.333844	1.26037	0.000100257	0.0209021	68	137
Ppargc1a	peroxisome proliferative activated receptor, gamma, coactivator 1 alpha	chr5:51845488-51945160	-0.339659	1.26546	0.000106076	0.0217948	69	134
Pde1b	phosphodiesterase 1B, Ca2+-calmodulin dependent	chr15:103345408-103360487	0.321195	1.24937	0.000114184	0.0231255	70	144
Malat1	Metastasis Associated Lung Adenocarcinoma Transcript 1	chr19:5795690-5802671	-0.680899	1.60314	0.000117071	0.0233763	71	50
Gjc2	gap junction protein, gamma 2	chr11:58989834-58991156	-0.406517	1.32548	0.000123761	0.0243689	72	114
Slc4a11	solute carrier family 4, sodium bicarbonate transporter-like, member 11	chr2:130509844-130523255	0.7929	1.73255	0.000126059	0.0244814	73	31
Zfpm2	zinc finger protein, multitype 2	chr15:40486588-40936138	-0.757711	1.69081	0.000150863	0.0289024	74	37
Nptx1	neuronal pentraxin 1	chr11:119400033-119409134	-0.389665	1.31009	0.000175856	0.0332415	75	119
9130024F11Rik		chr1:57028313-57032040	-0.766784	1.70147	0.000183646	0.0342573	76	36
Slc26a4	solute carrier family 26, member 4	chr12:32204684-32244834	-1.20444	2.30449	0.000188448	0.0346965	77	15
Rai14	retinoic acid induced 14	chr15:10498733-10644386	-0.549479	1.46356	0.000208711	0.037468	78	73
Elavl2	ELAV (embryonic lethal, abnormal vision, Drosophila)-like 2	chr4:90925357-91043187	-0.32806	1.25532	0.000209627	0.037468	79	143
Tmem178	transmembrane protein 178	chr17:81343972-81401156	-0.595627	1.51113	0.00021143	0.037468	80	65
Slc14a1	solute carrier family 14 (urea transporter), member 1	chr18:78296830-78338858	-0.423487	1.34116	0.000216118	0.0378259	81	108
Plch1	phospholipase C, eta 1	chr3:63500156-63654913	-0.899592	1.86554	0.000228374	0.0394837	82	27
Oxr1	oxidation resistance 1 (Oxr1), transcript variant 3	chr15:41662504-41692593	-0.273184	1.20847	0.000234138	0.0399925	83	159
Mapk11	mitogen-activated protein kinase 11	chr15:88972914-88980036	-0.42525	1.3428	0.000246041	0.0415253	84	106
Slc17a7	solute carrier family 17 (sodium-dependent inorganic phosphate cotransporter), member 7	chr7:52424928-52431509	-0.486102	1.40066	0.000268492	0.0447814	85	90
1190002N15Rik		chr9:94418283-94438500	-0.332443	1.25914	0.000290263	0.0478495	86	139
Slc16a2	solute carrier family 16 (monocarboxylic acid transporters), member 2	chrX:100892753-101017327	0.320867	1.24908	0.00029728	0.0481503	87	145
Agfg2	ArfGAP with FG repeats 2	chr5:138104050-138125921	0.304846	1.23529	0.00029888	0.0481503	88	149
Slc17a6	vglut2	chr7:58877200-58926496	-1.58791	3.00613	0.00030876	0.0488899	89	3
Sstr2	somatostatin receptor 2	chr11:113480795-113486680	-0.678492	1.60047	0.000310368	0.0488899	90	51
Ovol2	ovo-like 2	chr2:144130912-144157816	-1.80115	3.48498	0.000314428	0.0489851	91	2
Adcy2	adenylate cyclase 2	chr13:68758920-69138419	-0.260218	1.19766	0.000355747	0.0543787	92	166
Grid2ip	glutamate receptor, ionotropic, delta 2	chr5:144131771-144153477	-1.4082	2.65406	0.00035672	0.0543787	93	8
Rgs16	regulator of G-protein signaling 16	chr1:155587483-155592598	-0.876076	1.83538	0.000364548	0.0544782	94	29
Lypd6b	LY6/PLAUR domain containing 6B	chr2:49719331-49804366	-0.590397	1.50566	0.000365058	0.0544782	95	69
Phf15	jade family PHD finger 2	chr11:51626958-51670983	0.418696	1.33672	0.000410557	0.0606299	96	110
Ppp2r5d	protein phosphatase 2, regulatory subunit B', delta	chr17:46819942-46822378	0.260478	1.19788	0.000425605	0.0622041	97	165
Syt13	synaptotagmin XIII	chr2:92755258-92796208	-0.328216	1.25546	0.000462373	0.0668884	98	142
Rnf152	ring finger protein 152	chr1:107180796-107181407	-0.594501	1.50995	0.000475464	0.0680874	99	67
Ankrd63	ankyrin repeat domain 63	chr2:118524839-118529699	0.30202	1.23287	0.000490597	0.069552	100	151
Scube1	signal peptide, CUB domain, EGF-like 1	chr15:83433013-83555469	-0.489646	1.4041	0.000497351	0.0698114	101	87
Mkx	mohawk homeobox	chr18:6934964-7004777	-0.469182	1.38432	0.000514119	0.0714576	102	96
Fezf2	Fez family zinc finger 2	chr14:13174406-13178358	-0.61233	1.52873	0.000545543	0.0750889	103	63
Tmem163	transmembrane protein 163	chr1:129386919-129574598	-0.423866	1.34152	0.000610128	0.083171	104	107
Efhd2	EF hand domain containing 2	chr4:141414057-141430835	-0.405447	1.3245	0.000641226	0.0865778	105	115
Mkl1	MKL (megakaryoblastic leukemia)/myocardin-like 1	chr15:80846189-80875907	0.263836	1.20067	0.000661998	0.0885391	106	163
Fmn1	formin 1	chr2:113203993-113556924	-0.592486	1.50784	0.000775479	0.102747	107	68
Ptprk	protein tyrosine phosphatase, receptor type, K	chr10:27794626-28317203	-0.414056	1.33243	0.000803887	0.104775	108	111
Homer2	homer homolog 2	chr7:88745367-88837851	-0.408076	1.32691	0.000805563	0.104775	109	113
Crhbp	corticotropin releasing hormone binding protein	chr13:96201331-96214786	-0.671506	1.59274	0.00083313	0.107375	110	53
Hs3st2	heparan sulfate (glucosamine) 3-O-sulfotransferase 2	chr7:128535810-128645282	-0.520394	1.43435	0.000849794	0.10822	111	77
4732471J01Rik		chr7:26179732-26351436	-1.0221	2.03087	0.000854953	0.10822	112	19
Vwc2l	von Willebrand factor C domain-containing protein 2-like	chr1:70775273-70931971	-0.746417	1.67762	0.000888576	0.110558	113	39
Shisa9	shisa homolog 9	chr16:11984206-12270997	0.236315	1.17798	0.000889015	0.110558	114	171
Pdyn	prodynorphin	chr2:129512285-129525674	0.505773	1.41988	0.000903413	0.111371	115	84
Neurod2	neurogenic differentiation 2	chr11:98188499-98189650	-0.605941	1.52197	0.000945055	0.114989	116	64
Ptk2b	PTK2 protein tyrosine kinase 2 beta	chr14:66772094-66832389	0.269896	1.20572	0.000948982	0.114989	117	161
Gpr22	G protein-coupled receptor 22	chr12:32391732-32398791	-0.375315	1.29712	0.000983576	0.117768	118	121
Kcna5	potassium voltage-gated channel, shaker-related subfamily, member 5	chr6:126482569-126485573	0.471507	1.38656	0.000988534	0.117768	119	94
Islr2	immunoglobulin superfamily containing leucine-rich repeat 2	chr9:58045545-58047782	-0.383958	1.30492	0.00102607	0.121221	120	120
Ipcef1	interaction protein for cytohesin exchange factors 1	chr10:3366076-3460176	-0.569708	1.48422	0.00105695	0.123838	121	71
Mn1	meningioma 1	chr5:111847186-111886045	0.330639	1.25757	0.00110502	0.128409	122	141
Sema3f	semaphorin 3F	chr9:107583833-107612806	0.348505	1.27324	0.00116537	0.133293	123	129
Cd4	CD4 antigen	chr6:124816622-124820598	0.339707	1.2655	0.00116585	0.133293	124	133
Ntng1	netrin G1	chr3:109654675-109946390	-0.615215	1.53179	0.00118485	0.134381	125	62
Rhou	ras homolog gene family, member U	chr8:126177829-126187780	-0.263587	1.20046	0.00121164	0.136329	126	164
Tpbg	trophoblast glycoprotein	chr9:85737587-85738867	0.430693	1.34788	0.0013176	0.146489	127	105
Gpr6	G protein-coupled receptor 6	chr10:40790299-40791390	0.420555	1.33844	0.0013226	0.146489	128	109
Zmat4	zinc finger, matrin type 4	chr8:24780133-25173588	-0.309429	1.23922	0.00134358	0.147658	129	147
Dbn1	drebrin 1	chr13:55574789-55589437	0.228474	1.1716	0.00135415	0.147675	130	172
Pgm2l1	phosphoglucomutase 2-like 1	chr7:107376117-107427382	-0.35119	1.27561	0.00137199	0.148478	131	125
Tgm2	transglutaminase 2, C polypeptide	chr2:157956116-157972128	0.457828	1.37347	0.0014068	0.151092	132	100
Adam33	a disintegrin and metallopeptidase domain 33	chr2:130876553-130889550	0.727368	1.65562	0.00144597	0.154132	133	45
Abcg1	ATP-binding cassette, sub-family G	chr17:31194639-31254926	0.254088	1.19258	0.00147534	0.156089	134	168
Asic4	acid-sensing (proton-gated) ion channel family member 4	chr1:75447085-75470915	0.28121	1.21521	0.00152088	0.159715	135	157
Tmem132c	transmembrane protein 132C	chr5:127722196-128046160	-0.785649	1.72387	0.0015633	0.159987	136	33
9230009I02Rik		chr11:50898589-50905337	-0.938103	1.91601	0.00156563	0.159987	137	25
Wasf1	WAS protein family, member 1	chr10:40603340-40658375	0.25052	1.18964	0.00156614	0.159987	138	169
Baiap3	BAI1-associated protein 3	chr17:25379604-25393309	1.11852	2.17124	0.00156861	0.159987	139	17
Met	met proto-oncogene	chr6:17413957-17523980	-0.950713	1.93283	0.00159199	0.161212	140	24
Cacna1g	calcium channel, voltage-dependent, T type, alpha 1G subunit	chr11:94269705-94335512	-0.488756	1.40323	0.00161792	0.161892	141	89
Hkdc1	hexokinase domain containing 1	chr10:61879131-61885205	-0.73985	1.67	0.00162801	0.161892	142	42
Camk2b	calcium/calmodulin-dependent protein kinase II, beta	chr11:5876768-5878515	0.243929	1.18421	0.00164389	0.161892	143	170
Fhod3	formin homology 2 domain containing 3	chr18:24867124-25292008	-0.35051	1.27501	0.00164798	0.161892	144	126
Stmn2	stathmin-like 2	chr3:8509527-8561604	-0.389802	1.31021	0.00165581	0.161892	145	118
Slc36a1	solute carrier family 36	chr11:55027297-55046208	-0.271374	1.20696	0.00168228	0.163354	146	160
B3galt2	UDP-Gal:betaGlcNAc beta 1,3-galactosyltransferase, polypeptide 2	chr1:145493258-145494526	-0.396377	1.3162	0.00171397	0.165299	147	117
Ubash3b	ubiquitin associated and SH3 domain containing, B	chr9:40821724-40965577	-0.618508	1.53529	0.00173051	0.165766	148	60
Ccdc136	coiled-coil domain containing 136	chr6:29348926-29376995	-0.335388	1.26172	0.00175676	0.166875	149	135
Zcchc12	CCHC domain containing 12	chrX:33737427-33738635	0.367451	1.29007	0.00178198	0.166875	150	122
Ms4a6b	membrane-spanning 4-domains, subfamily A, member 6B	chr19:11593049-11604893	-1.36051	2.56776	0.0017926	0.166875	151	9
Ddx49	DEAD (Asp-Glu-Ala-Asp) box polypeptide 49	chr8:72816765-72826351	0.365533	1.28836	0.0018105	0.166875	152	123
Pax6	paired box 6	chr2:105515670-105537521	-0.501218	1.41541	0.00181271	0.166875	153	85
Tdrd5	tudor domain containing 5	chr1:158185426-158233737	-1.01599	2.02228	0.00182924	0.16718	154	21
Rarb	retinoic acid receptor, beta	chr14:17263354-17914845	0.304631	1.2351	0.0018396	0.16718	155	150
Celf3	CUGBP, Elav-like family member 3	chr3:94286644-94296120	0.266336	1.20275	0.00186549	0.168452	156	162
Nt5dc3	5'-nucleotidase domain containing 3	chr10:86241750-86301134	-0.282743	1.21651	0.00188511	0.168624	157	156
Fibcd1	fibrinogen C domain containing 1	chr2:31668810-31701525	0.334693	1.26111	0.00189117	0.168624	158	136
Adora2a	adenosine A2a receptor	chr10:74779688-74797533	0.277632	1.2122	0.00196732	0.174317	159	158
Ntng2	netrin G2	chr2:29050341-29103560	-0.484255	1.39886	0.0020435	0.179942	160	91
Abi3bp	ABI gene family, member 3 (NESH) binding protein	chr16:56477959-56690248	0.555042	1.46921	0.00213007	0.186408	161	72
Pde1a	phosphodiesterase 1A, calmodulin-dependent	chr2:79699182-79748556	-0.342934	1.26833	0.00215467	0.187403	162	131
Mctp1	multiple C2 domains, transmembrane 1	chr13:76964707-77171071	0.287961	1.22091	0.00219127	0.188741	163	154
Foxo1	forkhead box O1	chr3:52072259-52154031	0.287283	1.22034	0.00219668	0.188741	164	155
Srf	serum response factor	chr17:46683788-46693111	0.258754	1.19644	0.00224712	0.189697	165	167
Esrrg	estrogen-related receptor gamma	chr1:189821706-190038763	-0.520116	1.43407	0.00225268	0.189697	166	78
Ccbe1	collagen and calcium binding EGF domains 1	chr18:66216510-66451492	-0.653385	1.57285	0.00225429	0.189697	167	56
Lin9	lin-9 homolog	chr1:182609633-182620818	-0.650226	1.56941	0.00226133	0.189697	168	57
Cnih3	cornichon homolog 3	chr1:183282759-183390772	-0.410994	1.3296	0.00228518	0.19057	169	112
Mreg	melanoregulin	chr1:72205807-72258881	-0.790527	1.72971	0.00230906	0.191354	170	32
Dlx6	distal-less homeobox 6	chr6:6813334-6817970	0.346177	1.27119	0.00232157	0.191354	171	130
Adal	adenosine deaminase-like	chr2:120967829-120982414	-0.356505	1.28032	0.00237932	0.19498	172	124
Gls	glutaminase	chr1:52242125-52290076	-0.207082	1.15435	0.00242745	0.197093	173	174
Ablim2	actin-binding LIM protein 2	chr5:36100529-36227628	0.212022	1.15831	0.0024329	0.197093	174	173
