# Supplementary material for: Hnrnph1 Is A Quantitative Trait Gene for Methamphetamine Sensitivity
Source: PLoS Genet. 2015 Dec 10;11(12):e1005713. doi: 10.1371/journal.pgen.1005713 (PMC4675533; doi:10.1371/journal.pgen.1005713)
Supplement: S7 Table — Genes, targeted exons, forward and reverse sequences, and amplicon size (bp) are listed. (XLSX) [file pgen.1005713.s008.xlsx]

## Sheet: S Table 7
Supplementary Table 7: Primer sequences used for real-time quantitative PCR.
Genes, targeted exons, forward and reverse sequences, and amplicon size (bp) are listed.
Gene	Exons	Forward	Reverse	Size (bp)
Actb	5,6	GATTACTGCTCTGGCTCCTAG	GACTCATCGTACTCCTGCTTG	147
Gapdh	5,6	GCCTTCCGTGTTCCTACC	CCTCAGTGTAGCCCAAGATG	142
Hnrnph1	4,5	GAGAGGGCTTCGTGGTGAAG	AAACGAATACCTTGAGCCCC	112
Hnrnph1	4,5(WT)	CTTGCCCTGGTCCTGCTC	AAACGAATACCTTGAGCCCC	84
Hnrnph1	6,7	ACGGCTTAGAGGACTCCCTTT	CGTACTCCTCCCCTGGAAGT	118
Hnrnph1	12,13	GGTGCTTATGGTAGCCAAATG	ACTTGGTCATATCCGCTCATG	140
Hnrnph2	1,2	TAGCCGTTTGAGGGAAGAAG	CCCTGTTAGAGTTTCTTCCAGGTA	111
Hprt	7,9	GCTGGTGAAAAGGACCTCT	CACAGGACTAGAACACCTGC	249
Nurr1	6,7	TCAGAGCCCACGTCGATT	TAGTCAGGGTTTGCCTGGAA	73
Rufy1	15,17	GAGAAGGCAGAGTTACGGAAG	CTCGTCATCTTTCAACCATGTG	150
