# Supplementary material for: Hnrnph1 Is A Quantitative Trait Gene for Methamphetamine Sensitivity
Source: PLoS Genet. 2015 Dec 10;11(12):e1005713. doi: 10.1371/journal.pgen.1005713 (PMC4675533; doi:10.1371/journal.pgen.1005713)
Supplement: S8 Table — The pathway, -logP, ratio, z-score, and genes (“Molecules”) identified from our list are shown. The top 20 annotations are listed. (XLSX) [file pgen.1005713.s009.xlsx]

## Sheet: S Table 8
Supplementary Table 8: Canonical pathways in IPA.
The pathway, -logP, ratio, z-score, and genes (“Molecules”) identified from our list are shown.
© 2000-2015 QIAGEN. All rights reserved.
Ingenuity Canonical Pathways	-log(p-value)	Ratio	Molecules
Glutamate Receptor Signaling	3.95	7.02E-02	SLC17A7,SLC17A6,GNG2,GRIA4
Gαq Signaling	2.4	2.72E-02	GNG2,CHRM1,ADRA1B,ADRA1D
G-Protein Coupled Receptor Signaling	2.28	1.95E-02	PDE1B,RGS14,CHRM1,ADRA1B,ADRA1D
Cardiac Hypertrophy Signaling	1.78	1.79E-02	GNG2,MAPK11,ADRA1B,ADRA1D
Cardiac β-adrenergic Signaling	1.69	2.26E-02	GNG2,PDE1B,SLC8A1
AMPK Signaling	1.68	2.24E-02	MAPK11,ADRA1B,ADRA1D
Relaxin Signaling	1.67	2.22E-02	RXFP1,GNG2,PDE1B
Glycoaminoglycan-protein Linkage Region Biosynthesis	1.52	1.43E-01	B3GAT2
Antiproliferative Role of Somatostatin Receptor 2	1.51	3.17E-02	SSTR2,GNG2
CCR5 Signaling in Macrophages	1.44	2.9E-02	GNG2,MAPK11
PEDF Signaling	1.41	2.82E-02	BDNF,MAPK11
RAR Activation	1.38	1.7E-02	TNIP1,MAPK11,PPARGC1A
BMP signaling pathway	1.36	2.63E-02	BMP3,MAPK11
Role of NFAT in Cardiac Hypertrophy	1.36	1.68E-02	GNG2,SLC8A1,MAPK11
TR/RXR Activation	1.27	2.35E-02	SLC16A2,PPARGC1A
α-Adrenergic Signaling	1.26	2.3E-02	GNG2,SLC8A1
IL-1 Signaling	1.22	2.2E-02	GNG2,MAPK11
Parkinson's Signaling	1.17	6.25E-02	MAPK11
CDK5 Signaling	1.16	2.02E-02	BDNF,MAPK11
Nitric Oxide Signaling in the Cardiovascular System	1.16	2.02E-02	PDE1B,CHRM1
Neuropathic Pain Signaling In Dorsal Horn Neurons	1.15E00	2E-02	BDNF,GRIA4
cAMP-mediated signaling	1.15E00	1.37E-02	PDE1B,RGS14,CHRM1
Gαs Signaling	1.08E00	1.83E-02	GNG2,CHRM1
Corticotropin Releasing Hormone Signaling	1.07E00	1.8E-02	BDNF,MAPK11
CCR3 Signaling in Eosinophils	1.03E00	1.71E-02	GNG2,MAPK11
Gαi Signaling	1.01E00	1.67E-02	GNG2,RGS14
IL-22 Signaling	1E00	4.17E-02	MAPK11
IL-17A Signaling in Gastric Cells	9.84E-01	4E-02	MAPK11
Role of JAK family kinases in IL-6-type Cytokine Signaling	9.84E-01	4E-02	MAPK11
Cellular Effects of Sildenafil (Viagra)	9.62E-01	1.55E-02	SLC4A11,PDE1B
D-myo-inositol (1,4,5)-Trisphosphate Biosynthesis	9.53E-01	3.7E-02	PLCH1
Human Embryonic Stem Cell Pluripotency	9.35E-01	1.49E-02	BDNF,BMP3
Axonal Guidance Signaling	9.17E-01	9.24E-03	BDNF,BMP3,GNG2,BAIAP2
4-1BB Signaling in T Lymphocytes	8.96E-01	3.23E-02	MAPK11
G Protein Signaling Mediated by Tubby	8.71E-01	3.03E-02	GNG2
Inhibition of Angiogenesis by TSP1	8.59E-01	2.94E-02	MAPK11
IL-17A Signaling in Fibroblasts	8.47E-01	2.86E-02	MAPK11
tRNA Splicing	8.47E-01	2.86E-02	PDE1B
April Mediated Signaling	8.14E-01	2.63E-02	MAPK11
B Cell Activating Factor Signaling	7.94E-01	2.5E-02	MAPK11
Thyroid Cancer Signaling	7.94E-01	2.5E-02	BDNF
Cdc42 Signaling	7.81E-01	1.2E-02	BAIAP2,MAPK11
UVC-Induced MAPK Signaling	7.75E-01	2.38E-02	MAPK11
CREB Signaling in Neurons	7.66E-01	1.17E-02	GNG2,GRIA4
iNOS Signaling	7.56E-01	2.27E-02	MAPK11
Calcium Signaling	7.39E-01	1.12E-02	SLC8A1,GRIA4
Role of Oct4 in Mammalian Embryonic Stem Cell Pluripotency	7.39E-01	2.17E-02	ETS2
Amyloid Processing	6.98E-01	1.96E-02	MAPK11
Thrombin Signaling	6.92E-01	1.05E-02	GNG2,MAPK11
Chondroitin Sulfate Biosynthesis	6.84E-01	1.89E-02	B3GAT2
UVB-Induced MAPK Signaling	6.84E-01	1.89E-02	MAPK11
Role of IL-17A in Arthritis	6.76E-01	1.85E-02	MAPK11
Dermatan Sulfate Biosynthesis	6.69E-01	1.82E-02	B3GAT2
Actin Nucleation by ARP-WASP Complex	6.62E-01	1.79E-02	BAIAP2
Heparan Sulfate Biosynthesis	6.62E-01	1.79E-02	B3GAT2
EGF Signaling	6.62E-01	1.79E-02	MAPK11
Phospholipases	6.56E-01	1.75E-02	PLCH1
ATM Signaling	6.42E-01	1.69E-02	MAPK11
Protein Kinase A Signaling	6.28E-01	7.81E-03	GNG2,PDE1B,PTPN3
IL-17A Signaling in Airway Cells	6.12E-01	1.56E-02	MAPK11
CD40 Signaling	6.06E-01	1.54E-02	MAPK11
IL-15 Signaling	6E-01	1.52E-02	MAPK11
Angiopoietin Signaling	6E-01	1.52E-02	TNIP1
PXR/RXR Activation	5.94E-01	1.49E-02	PPARGC1A
GABA Receptor Signaling	5.94E-01	1.49E-02	GABRA3
Neurotrophin/TRK Signaling	5.94E-01	1.49E-02	BDNF
Role of MAPK Signaling in the Pathogenesis of Influenza	5.89E-01	1.47E-02	MAPK11
GDNF Family Ligand-Receptor Interactions	5.89E-01	1.47E-02	GFRA2
IL-10 Signaling	5.83E-01	1.45E-02	MAPK11
Huntington's Disease Signaling	5.75E-01	8.7E-03	BDNF,GNG2
Chemokine Signaling	5.73E-01	1.41E-02	MAPK11
IL-17 Signaling	5.68E-01	1.39E-02	MAPK11
Basal Cell Carcinoma Signaling	5.68E-01	1.39E-02	BMP3
Signaling by Rho Family GTPases	5.65E-01	8.55E-03	GNG2,BAIAP2
LPS-stimulated MAPK Signaling	5.62E-01	1.37E-02	MAPK11
Ephrin B Signaling	5.62E-01	1.37E-02	GNG2
STAT3 Pathway	5.62E-01	1.37E-02	MAPK11
FLT3 Signaling in Hematopoietic Progenitor Cells	5.57E-01	1.35E-02	MAPK11
Toll-like Receptor Signaling	5.57E-01	1.35E-02	MAPK11
FGF Signaling	5.07E-01	1.18E-02	MAPK11
ErbB Signaling	5.03E-01	1.16E-02	MAPK11
TGF-β Signaling	4.99E-01	1.15E-02	MAPK11
G Beta Gamma Signaling	4.95E-01	1.14E-02	GNG2
RANK Signaling in Osteoclasts	4.95E-01	1.14E-02	MAPK11
UVA-Induced MAPK Signaling	4.95E-01	1.14E-02	MAPK11
Regulation of Actin-based Motility by Rho	4.83E-01	1.1E-02	BAIAP2
Xenobiotic Metabolism Signaling	4.81E-01	7.41E-03	MAPK11,PPARGC1A
Factors Promoting Cardiogenesis in Vertebrates	4.79E-01	1.09E-02	BMP3
SAPK/JNK Signaling	4.71E-01	1.06E-02	GNG2
PPAR Signaling	4.71E-01	1.06E-02	PPARGC1A
Mouse Embryonic Stem Cell Pluripotency	4.68E-01	1.05E-02	MAPK11
Antioxidant Action of Vitamin C	4.6E-01	1.03E-02	MAPK11
Amyotrophic Lateral Sclerosis Signaling	4.57E-01	1.02E-02	GRIA4
Telomerase Signaling	4.53E-01	1.01E-02	ETS2
HIF1α Signaling	4.43E-01	9.8E-03	MAPK11
Paxillin Signaling	4.43E-01	9.8E-03	MAPK11
Rac Signaling	4.36E-01	9.62E-03	BAIAP2
HGF Signaling	4.33E-01	9.52E-03	ETS2
fMLP Signaling in Neutrophils	4.23E-01	9.26E-03	GNG2
Fc Epsilon RI Signaling	4.2E-01	9.17E-03	MAPK11
Renin-Angiotensin Signaling	4.2E-01	9.17E-03	MAPK11
Type I Diabetes Mellitus Signaling	4.17E-01	9.09E-03	MAPK11
Role of Tissue Factor in Cancer	4.17E-01	9.09E-03	MAPK11
Androgen Signaling	4.14E-01	9.01E-03	GNG2
Role of NANOG in Mammalian Embryonic Stem Cell Pluripotency	4.14E-01	9.01E-03	BMP3
IL-6 Signaling	3.99E-01	8.62E-03	MAPK11
p38 MAPK Signaling	3.96E-01	8.55E-03	MAPK11
Synaptic Long Term Potentiation	3.91E-01	8.4E-03	GRIA4
P2Y Purigenic Receptor Signaling Pathway	3.91E-01	8.4E-03	GNG2
HMGB1 Signaling	3.88E-01	8.33E-03	MAPK11
Sperm Motility	3.88E-01	8.33E-03	PDE1B
RhoA Signaling	3.82E-01	8.2E-03	BAIAP2
Adipogenesis pathway	3.77E-01	8.06E-03	DLK1
FXR/RXR Activation	3.69E-01	7.87E-03	PPARGC1A
Estrogen Receptor Signaling	3.69E-01	7.87E-03	PPARGC1A
GNRH Signaling	3.64E-01	7.75E-03	MAPK11
IL-12 Signaling and Production in Macrophages	3.5E-01	7.41E-03	MAPK11
Synaptic Long Term Depression	3.36E-01	7.09E-03	GRIA4
D-myo-inositol-5-phosphate Metabolism	3.31E-01	6.99E-03	PLCH1
Regulation of eIF4 and p70S6K Signaling	3.25E-01	6.85E-03	MAPK11
Epithelial Adherens Junction Signaling	3.25E-01	6.85E-03	BAIAP2
Molecular Mechanisms of Cancer	3.23E-01	5.48E-03	BMP3,MAPK11
CXCR4 Signaling	3.12E-01	6.58E-03	GNG2
Tec Kinase Signaling	3.01E-01	6.33E-03	GNG2
Acute Phase Response Signaling	2.81E-01	5.92E-03	MAPK11
Role of NFAT in Regulation of the Immune Response	2.77E-01	5.85E-03	GNG2
Endothelin-1 Signaling	2.77E-01	5.85E-03	MAPK11
RhoGDI Signaling	2.74E-01	5.78E-03	GNG2
NF-κB Signaling	2.74E-01	5.78E-03	TNIP1
Ephrin Receptor Signaling	2.72E-01	5.75E-03	GNG2
B Cell Receptor Signaling	2.69E-01	5.68E-03	MAPK11
Sertoli Cell-Sertoli Cell Junction Signaling	2.65E-01	5.62E-03	MAPK11
PPARα/RXRα Activation	2.64E-01	5.59E-03	PPARGC1A
Dendritic Cell Maturation	2.64E-01	5.59E-03	MAPK11
Production of Nitric Oxide and Reactive Oxygen Species in Macrophages	2.62E-01	5.56E-03	MAPK11
IL-8 Signaling	2.58E-01	5.46E-03	GNG2
ERK/MAPK Signaling	2.51E-01	5.35E-03	ETS2
Breast Cancer Regulation by Stathmin1	2.45E-01	5.24E-03	GNG2
Superpathway of Inositol Phosphate Compounds	2.44E-01	5.21E-03	PLCH1
Hepatic Fibrosis / Hepatic Stellate Cell Activation	2.37E-01	5.08E-03	COL12A1
Leukocyte Extravasation Signaling	2.36E-01	5.05E-03	MAPK11
Actin Cytoskeleton Signaling	2.11E-01	4.61E-03	BAIAP2
LPS/IL-1 Mediated Inhibition of RXR Function	2.1E-01	4.59E-03	PPARGC1A
Role of Osteoblasts, Osteoclasts and Chondrocytes in Rheumatoid Arthritis	2.09E-01	4.57E-03	BMP3
