# Supplementary material for: Hnrnph1 Is A Quantitative Trait Gene for Methamphetamine Sensitivity
Source: PLoS Genet. 2015 Dec 10;11(12):e1005713. doi: 10.1371/journal.pgen.1005713 (PMC4675533; doi:10.1371/journal.pgen.1005713)
Supplement: S9 Table — The z-score indicates the degree of match between the observed and predicted “Increased” or “decreased” denotes those Z-score that were significant.disease or function. The top 20 annotations are shown. (XLSX) [file pgen.1005713.s010.xlsx]

## Sheet: S Table 9
Supplementary Table 9: Diseases and functions annotations
The z-score indicates the degree of match between the observed and predicted disease or function.
“Increased” or “decreased” denotes those Z-score that were significant.
Categories	Diseases, Function	p-Value	Predicted Act. State	Z-score	# Molecules
Hereditary Disorder, Neurological Disease, Psychological Disorders, Skeletal and Muscular Disorders	Huntington's Disease	3.81E-10			19
Behavior	behavior	5.46E-10		-0.046	24
Neurological Disease	Movement Disorders	4.46E-09	Increased	2.199	24
Nervous System Development and Function	coordination	6.76E-09	Decreased	-2.375	11
Neurological Disease, Psychological Disorders	disorder of basal ganglia	8.22E-09			20
Cell-To-Cell Signaling and Interaction, Nervous System Development and Function	excitatory postsynaptic potential	6.52E-08			8
Neurological Disease, Skeletal and Muscular Disorders	neuromuscular disease	6.74E-08			20
Behavior	learning	1.27E-07		-0.540	13
Behavior	exploratory behavior	1.54E-07	Decreased	-2.412	7
Neurological Disease	seizure disorder	1.77E-07		1.970	14
Psychological Disorders	hyperactive behavior	2.46E-07		1.486	8
Nutritional Disease, Psychological Disorders	anorexia nervosa	8.24E-07			5
Cell-To-Cell Signaling and Interaction, Nervous System Development and Function	excitatory postsynaptic current	9.20E-07			6
Neurological Disease	seizures	1.39E-06		1.970	12
Cell-To-Cell Signaling and Interaction, Nervous System Development and Function	neurotransmission	1.49E-06			12
Cell-To-Cell Signaling and Interaction, Nervous System Development and Function	action potential of neurons	1.80E-06			7
Behavior	spatial learning	1.81E-06			8
Behavior	emotional behavior	3.19E-06			9
Psychological Disorders	Psychosis	3.27E-06			6
Neurological Disease, Psychological Disorders	Schizophrenia	3.89E-06			13
Cellular Function and Maintenance, Nervous System Development and Function	function of neurons	5.29E-06			6
Neurological Disease, Ophthalmic Disease	cycloplegia	6.63E-06			3
Hair and Skin Development and Function	hyperhidrosis	6.63E-06			3
Amino Acid Metabolism, Small Molecule Biochemistry	translocation of amino acids	6.63E-06			3
Molecular Transport	transport of molecule	7.89E-06		-0.840	23
Cell-To-Cell Signaling and Interaction, Nervous System Development and Function	excitatory postsynaptic potential of neurons	8.80E-06			5
Amino Acid Metabolism, Molecular Transport, Small Molecule Biochemistry	uptake of amino acids	1.19E-05		-0.399	5
Neurological Disease	epileptic seizure	1.60E-05			7
Neurological Disease, Organismal Injury and Abnormalities, Renal and Urological Disease	neurogenic bladder	1.72E-05			3
Cardiovascular Disease, Organismal Injury and Abnormalities	atrial flutter	1.80E-05			4
Cellular Development, Nervous System Development and Function	commitment of amacrine cells	1.88E-05			2
Neurological Disease	epilepsy	2.16E-05			9
Neurological Disease, Psychological Disorders	dyssomnia	2.18E-05			5
Inflammatory Disease, Organismal Injury and Abnormalities, Reproductive System Disease	prostatitis	2.23E-05			3
Behavior	hyperactivity	2.23E-05			4
Hereditary Disorder, Psychological Disorders	trichotillomania	2.23E-05			4
Behavior, Nervous System Development and Function	startle response	2.32E-05		0.447	5
Amino Acid Metabolism, Small Molecule Biochemistry	accumulation of amino acids	2.83E-05			3
Behavior	anxiety	3.01E-05	Increased	2.611	7
Neurological Disease	tardive dyskinesia	3.34E-05			4
Cell Morphology	morphology of cellular protrusions	3.86E-05			7
Nervous System Development and Function	morphology of nervous system	3.91E-05			15
Organismal Development	abnormal morphology of head	4.18E-05			15
Cell-To-Cell Signaling and Interaction, Cellular Function and Maintenance, Nervous System Development and Function	paired-pulse facilitation of synapse	4.41E-05			4
Respiratory Disease	bronchospasm	5.23E-05			3
Immunological Disease, Inflammatory Disease, Respiratory Disease	perennial allergic rhinitis	5.23E-05			3
Immunological Disease, Inflammatory Disease, Respiratory Disease	seasonal allergic rhinitis	5.23E-05			3
Organismal Injury and Abnormalities, Renal and Urological Disease	lower urinary tract symptom	5.64E-05			2
Nervous System Development and Function, Tissue Morphology	quantity of projection neurons	5.64E-05			2
Organismal Injury and Abnormalities, Renal and Urological Disease	ureterolithiasis	5.64E-05			2
Nervous System Development and Function	abnormal morphology of nervous system	5.72E-05			14
Cancer, Gastrointestinal Disease	digestive tract cancer	6.61E-05			63
Organismal Functions	locomotor activity	7.24E-05			4
Hereditary Disorder, Neurological Disease, Psychological Disorders	schizophreniform psychosis	7.24E-05			4
Inflammatory Disease, Respiratory Disease	vasomotor rhinitis	7.41E-05			3
Behavior	rearing	7.68E-05		-1.213	5
Cell-To-Cell Signaling and Interaction, Drug Metabolism, Molecular Transport, Small Molecule Biochemistry	concentration of dopamine	8.05E-05	Decreased	-2.041	5
Neurological Disease, Psychological Disorders	bipolar I disorder	8.43E-05			4
Cancer, Gastrointestinal Disease	digestive organ tumor	8.54E-05			63
Cancer	abdominal cancer	9.05E-05			70
Cell-To-Cell Signaling and Interaction, Nervous System Development and Function	miniature excitatory postsynaptic currents	9.76E-05			4
Neurological Disease, Psychological Disorders	bipolar depression	1.05E-04			4
Cell Morphology, Nervous System Development and Function, Tissue Morphology	morphology of neurites	1.07E-04			6
Cardiovascular Disease, Organismal Injury and Abnormalities	congestive heart failure	1.11E-04			5
Neurological Disease, Psychological Disorders	mania	1.12E-04			4
Amino Acid Metabolism, Endocrine System Development and Function, Molecular Transport, Small Molecule Biochemistry	abnormal quantity of L-triiodothyronine	1.12E-04			2
Cellular Compromise, Neurological Disease, Organismal Injury and Abnormalities	atrophy of striatal neurons	1.12E-04			2
Carbohydrate Metabolism, Small Molecule Biochemistry	turnover of inositol phosphate	1.12E-04			2
Cell Morphology, Nervous System Development and Function, Tissue Morphology	morphology of neurons	1.16E-04			10
Cancer	neoplasia of epithelial tissue	1.17E-04			71
Cardiovascular Disease, Organismal Injury and Abnormalities	ventricular tachycardia	1.20E-04			4
Cancer	carcinoma	1.22E-04			70
Nutritional Disease, Psychological Disorders	Eating Disorders	1.22E-04			6
Organismal Survival	perinatal death	1.25E-04	Increased	2.220	12
Psychological Disorders	agitation	1.28E-04			4
Psychological Disorders	borderline personality disorder	1.28E-04			4
Skeletal and Muscular System Development and Function	grip strength	1.28E-04	Decreased	-2.000	4
Psychological Disorders	traumatic brain injury	1.28E-04			4
Cancer	malignant solid tumor	1.45E-04			78
Cardiovascular Disease, Organismal Injury and Abnormalities, Skeletal and Muscular Disorders	atrial fibrillation	1.49E-04			5
Dermatological Diseases and Conditions, Immunological Disease	urticaria	1.52E-04			3
Cell Morphology, Nervous System Development and Function	innervation of tissue	1.68E-04			5
Psychological Disorders	sexual disorder	1.73E-04			3
Cell Morphology, Nervous System Development and Function, Tissue Morphology	abnormal morphology of neurons	1.80E-04			9
Cancer	Cancer	1.80E-04		1.187	80
Amino Acid Metabolism, Molecular Transport, Small Molecule Biochemistry	accumulation of L-glutamic acid	1.87E-04			2
Cell Morphology, Cellular Function and Maintenance	depolarization of hippocampal cells	1.87E-04			2
Amino Acid Metabolism, Molecular Transport, Small Molecule Biochemistry	efflux of L-triiodothyronine	1.87E-04			2
Neurological Disease	tetraplegia	1.87E-04			2
Amino Acid Metabolism, Small Molecule Biochemistry	translocation of L-glutamic acid	1.87E-04			2
Organismal Functions	grasping	1.99E-04			4
Cell-To-Cell Signaling and Interaction, Nervous System Development and Function	synaptic transmission of cells	2.20E-04			7
Neurological Disease, Psychological Disorders	insomnia	2.23E-04			4
Cell Morphology	abnormal morphology of plasma membrane	2.31E-04			6
Organismal Injury and Abnormalities	abnormality of abdomen	2.36E-04			4
Immunological Disease, Inflammatory Disease, Ophthalmic Disease, Respiratory Disease	allergic rhinoconjunctivitis	2.43E-04			3
Cancer, Organismal Injury and Abnormalities, Reproductive System Disease	benign prostatic hyperplasia	2.43E-04			3
Amino Acid Metabolism, Molecular Transport, Small Molecule Biochemistry	uptake of L-glutamic acid	2.43E-04			3
Cancer	adenocarcinoma	2.46E-04			54
Behavior	locomotion	2.60E-04		0.324	8
Dermatological Diseases and Conditions, Immunological Disease, Organismal Injury and Abnormalities	angioedema	2.71E-04			3
Amino Acid Metabolism, Molecular Transport, Small Molecule Biochemistry	uptake of L-triiodothyronine	2.80E-04			2
Organismal Injury and Abnormalities, Renal and Urological Disease	urinary retention	2.80E-04			2
Cell Morphology, Nervous System Development and Function, Tissue Morphology	abnormal morphology of neurites	2.93E-04			5
Cell-To-Cell Signaling and Interaction, Nervous System Development and Function	synaptic transmission	3.21E-04			8
Cell Death and Survival	neuronal cell death	3.28E-04		-0.151	12
Cellular Development, Nervous System Development and Function, Tissue Development	maturation of neurons	3.42E-04			4
Carbohydrate Metabolism, Small Molecule Biochemistry	synthesis of D-glucose	3.60E-04			4
Cardiovascular Disease, Ophthalmic Disease	hypertension of eye	3.64E-04			3
Cancer	melanoma	3.83E-04			53
Cell Morphology, Nervous System Development and Function	size of striatal neurons	3.90E-04			2
Cellular Assembly and Organization, Cellular Function and Maintenance, Nervous System Development and Function	quantity of neurites	4.16E-04		-1.941	4
Carbohydrate Metabolism	synthesis of carbohydrate	4.24E-04		-0.610	9
Developmental Disorder, Neurological Disease, Psychological Disorders	stuttering	4.36E-04			3
Neurological Disease	generalized seizures	4.58E-04			4
Carbohydrate Metabolism	metabolism of carbohydrate	4.67E-04		-0.109	11
Cell Signaling	G-protein signaling, coupled to cyclic nucleotide second messenger	5.01E-04			4
Cell Morphology, Cell-To-Cell Signaling and Interaction, Cellular Function and Maintenance, Nervous System Development and Function	depolarization of pyramidal neurons	5.19E-04			2
Hematological Disease	hyperemia	5.19E-04			2
Cell Death and Survival, Cellular Compromise, Neurological Disease, Organismal Injury and Abnormalities, Tissue Morphology	neurodegeneration of cortical neurons	5.19E-04			2
Digestive System Development and Function, Organ Morphology	size of tongue	5.19E-04			2
Cell Morphology, Nervous System Development and Function, Tissue Morphology	morphology of dendrites	5.48E-04			4
Cell Morphology, Cellular Movement, Nervous System Development and Function	innervation of Purkinje cells	6.65E-04			2
Neurological Disease	light-headedness	6.65E-04			2
Nutritional Disease, Skeletal and Muscular Disorders, Tissue Morphology	loss of muscle	6.65E-04			2
Organismal Survival	neonatal death	6.70E-04	Increased	2.357	9
Behavior	vertical rearing	6.79E-04		-0.832	4
Cell Signaling	G-protein signaling, coupled to cAMP nucleotide second messenger	7.07E-04			3
Psychological Disorders	panic disorder	7.07E-04			3
Cellular Assembly and Organization	quantity of vesicles	7.36E-04			4
Cellular Assembly and Organization, Cellular Function and Maintenance, Nervous System Development and Function	quantity of axons	7.60E-04			3
Cell Morphology, Cellular Movement, Nervous System Development and Function	innervation of neurons	7.67E-04			4
Nervous System Development and Function, Organ Morphology, Organismal Development	abnormal morphology of brain	7.80E-04			9
Hereditary Disorder, Neurological Disease, Psychological Disorders	schizoaffective disorder	7.98E-04			4
Respiratory Disease	chronic obstructive pulmonary disease	8.05E-04			5
Neurological Disease	cognitive impairment	8.11E-04			7
Cardiovascular Disease, Neurological Disease	acute stroke	8.29E-04			2
Developmental Disorder, Hereditary Disorder, Metabolic Disease	dopamine beta-hydroxylase deficiency	8.29E-04			2
Cardiovascular Disease, Gastrointestinal Disease	esophageal varices	8.29E-04			2
Behavior, Psychological Disorders	irritable behavior	8.29E-04			2
Cellular Assembly and Organization, Cellular Function and Maintenance	quantity of cellular protrusions	8.50E-04		-1.412	5
Cellular Assembly and Organization, Nervous System Development and Function	quantity of synaptic vesicles	8.75E-04			3
Inflammatory Disease, Ophthalmic Disease	uveitis	8.75E-04			3
Behavior	hunched posture	9.36E-04			3
Behavior	social exploration	9.36E-04			3
Neurological Disease, Psychological Disorders	bipolar disorder	9.72E-04			7
Ophthalmic Disease	primary open-angle glaucoma	9.99E-04			3
Cardiovascular System Development and Function, Tissue Morphology	contraction of aorta	1.01E-03			2
Cell-To-Cell Signaling and Interaction, Cellular Growth and Proliferation, Nervous System Development and Function	excitation of pyramidal neurons	1.01E-03			2
Gastrointestinal Disease, Hepatic System Disease, Metabolic Disease, Neurological Disease	hepatic encephalopathy	1.01E-03			2
Cell Death and Survival, Nervous System Development and Function, Tissue Morphology	loss of spinal neuron	1.01E-03			2
Cardiovascular Disease	orthostatic hypotension	1.01E-03			2
Molecular Transport, Small Molecule Biochemistry	transport of thyroid hormone	1.01E-03			2
Cell-To-Cell Signaling and Interaction, Molecular Transport, Small Molecule Biochemistry	uptake of neurotransmitter	1.07E-03			3
Hematological Disease, Metabolic Disease	dyslipidemia	1.08E-03			4
Behavior, Nervous System Development and Function	spatial memory	1.08E-03			4
Nutritional Disease	weight gain	1.12E-03	Increased	2.000	7
Immunological Disease	anaphylaxis	1.13E-03			3
Psychological Disorders	drug abuse	1.13E-03			3
Behavior, Nervous System Development and Function	memory	1.14E-03			6
Endocrine System Disorders, Gastrointestinal Disease, Organismal Injury and Abnormalities	abnormality of pancreas	1.21E-03			3
Developmental Disorder, Hereditary Disorder, Skeletal and Muscular Disorders	Becker's muscular dystrophy	1.21E-03			2
Behavior	limb clasping	1.21E-03			2
Psychological Disorders	oppositional defiant disorder	1.21E-03			2
Cardiovascular Disease, Organismal Injury and Abnormalities	tachyarrhythmia	1.21E-03			2
Organismal Development	size of body	1.22E-03	Decreased	-3.060	13
Endocrine System Development and Function, Molecular Transport, Small Molecule Biochemistry	concentration of hormone	1.23E-03		1.660	8
Neurological Disease, Psychological Disorders	pervasive developmental disorder	1.24E-03			4
Cell Morphology, Nervous System Development and Function, Tissue Morphology	abnormal morphology of dendrites	1.28E-03			3
Endocrine System Development and Function, Molecular Transport, Small Molecule Biochemistry	abnormal quantity of hormone	1.28E-03			3
Psychological Disorders	generalized anxiety disorder	1.28E-03			3
Psychological Disorders	Anxiety Disorders	1.29E-03			4
Cardiovascular Disease, Organismal Injury and Abnormalities	failure of heart	1.37E-03			6
Behavior	bobbing of head	1.42E-03			2
Inflammatory Disease, Respiratory Disease	croup	1.42E-03			2
Cellular Development, Nervous System Development and Function, Tissue Development	development of ganglion cells	1.42E-03			2
Psychological Disorders	dysthymia	1.42E-03			2
Behavior	hyperlocomotion	1.42E-03			2
Cell Death and Survival, Nervous System Development and Function	survival of trigeminal ganglion neurons	1.42E-03			2
Neurological Disease	tic disorder	1.42E-03			2
Cell Morphology, Embryonic Development	morphology of embryonic cells	1.52E-03			3
Neurological Disease, Psychological Disorders, Skeletal and Muscular Disorders	Parkinson's disease	1.53E-03			6
Psychological Disorders	depressive disorder	1.58E-03			6
Neurological Disease, Psychological Disorders	obsessive-compulsive disorder	1.61E-03			3
Cell-To-Cell Signaling and Interaction, Nervous System Development and Function	afterhyperpolarization of neurons	1.66E-03			2
Cellular Development, Nervous System Development and Function, Tissue Development	development of interneurons	1.66E-03			2
Neurological Disease	dizziness	1.66E-03			2
Gastrointestinal Disease, Hepatic System Disease, Organismal Injury and Abnormalities, Renal and Urological Disease	hepatorenal syndrome	1.66E-03			2
Endocrine System Disorders, Organismal Injury and Abnormalities, Reproductive System Disease	hyperprolactinemia	1.66E-03			2
Cell-To-Cell Signaling and Interaction, Nervous System Development and Function	long-term potentiation of hippocampal neurons	1.66E-03			2
Cell-To-Cell Signaling and Interaction	loss of synapse	1.66E-03			2
Cellular Movement, Nervous System Development and Function	migration of cerebellar granule cell	1.66E-03			2
Organismal Injury and Abnormalities, Reproductive System Disease	priapism	1.66E-03			2
Dermatological Diseases and Conditions	regression of hair follicle	1.66E-03			2
Behavior	self-administration	1.66E-03			2
Psychological Disorders	alcoholism	1.84E-03			4
Behavior	abnormal initiation of locomotion	1.89E-03			3
Nervous System Development and Function	electrophysiology of nervous system	1.89E-03			3
Neurological Disease, Psychological Disorders	Asperger syndrome	1.91E-03			2
Nervous System Development and Function, Organ Morphology, Organismal Development	abnormal morphology of mesencephalic tegmentum	1.91E-03			2
Cardiovascular Disease, Organismal Injury and Abnormalities	cardiac decompensation	1.91E-03			2
Psychological Disorders	psychotic depression	1.91E-03			2
Nervous System Development and Function, Tissue Morphology	quantity of ganglion cells	1.91E-03			2
Nervous System Development and Function, Organ Morphology, Organismal Development	abnormal morphology of cerebral cortex	1.96E-03			5
Amino Acid Metabolism	abnormal quantity of amino acids	1.98E-03			3
Hematological Disease, Infectious Disease	malaria	1.98E-03			3
Neurological Disease, Psychological Disorders	major depression	2.01E-03			5
Organismal Injury and Abnormalities, Skeletal and Muscular Disorders	fibromyalgia	2.09E-03			3
Cancer	malignant neoplasm of pelvis	2.17E-03			33
Organismal Injury and Abnormalities	Edema	2.17E-03			7
Cardiovascular System Development and Function, Organ Morphology, Organismal Development	abnormal morphology of endocardium	2.17E-03			2
Dermatological Diseases and Conditions	rosacea	2.17E-03			2
Cancer, Gastrointestinal Disease	gastrointestinal tract cancer	2.19E-03			41
Neurological Disease, Psychological Disorders	autism	2.19E-03			3
Cardiovascular System Development and Function, Embryonic Development, Organ Development, Organismal Development, Tissue Development	cardiogenesis	2.29E-03			7
Neurological Disease, Psychological Disorders	attention deficit hyperactivity disorder	2.30E-03			3
Cellular Growth and Proliferation	formation of cells	2.32E-03	Decreased	-2.198	13
Cardiovascular System Development and Function	heart rate	2.38E-03		-1.777	6
Endocrine System Development and Function, Molecular Transport, Small Molecule Biochemistry	secretion of hormone	2.40E-03			4
Neurological Disease, Psychological Disorders	bipolar II disorder	2.46E-03			2
Psychological Disorders	cannabis dependence	2.46E-03			2
Cell Death and Survival	cell death of brain cells	2.53E-03		1.481	6
Cell-To-Cell Signaling and Interaction	signaling of cells	2.53E-03			6
Organismal Survival	organismal death	2.62E-03	Increased	3.042	25
Metabolic Disease	disorder of lipid metabolism	2.67E-03			5
Nutritional Disease	obesity	2.74E-03		0.121	8
Connective Tissue Disorders, Developmental Disorder, Gastrointestinal Disease, Skeletal and Muscular Disorders	cleft lip	2.76E-03			2
Dermatological Diseases and Conditions	erythema	2.76E-03			2
Nutritional Disease	overweight disorder	2.76E-03			2
Cellular Assembly and Organization, Cellular Function and Maintenance, Nervous System Development and Function	quantity of dendrites	2.76E-03			2
Skeletal and Muscular Disorders	torticollis	2.76E-03			2
Cell Death and Survival	cell viability of cerebral cortex cells	2.76E-03			3
Neurological Disease, Psychological Disorders	cocaine-related disorder	2.76E-03			3
Cancer, Gastrointestinal Disease	colorectal cancer	2.87E-03			39
Cancer, Gastrointestinal Disease	rectum cancer	2.99E-03			10
Connective Tissue Development and Function, Embryonic Development, Organ Development, Organ Morphology, Organismal Development, Skeletal and Muscular System Development and Function, Tissue Development	abnormal morphology of temporal bone	3.02E-03			3
Molecular Transport	transport of anion	3.06E-03			4
Gastrointestinal Disease, Hepatic System Disease	ascites	3.07E-03			2
Cell-To-Cell Signaling and Interaction, Cellular Assembly and Organization, Cellular Development, Cellular Function and Maintenance, Nervous System Development and Function, Tissue Development	maturation of synapse	3.07E-03			2
Cardiovascular Disease, Organismal Injury and Abnormalities	arrhythmia of heart ventricle	3.15E-03			3
Cellular Growth and Proliferation, Nervous System Development and Function	formation of neurons	3.15E-03			3
Cellular Growth and Proliferation, Nervous System Development and Function, Tissue Development	generation of neurons	3.15E-03			3
Cancer, Respiratory Disease	non small cell lung adenocarcinoma	3.16E-03			8
Cellular Development	differentiation of cells	3.24E-03	Decreased	-2.398	22
Gastrointestinal Disease	nausea	3.28E-03			3
Cell Death and Survival, Reproductive System Development and Function	cell viability of breast cell lines	3.40E-03			2
Cellular Compromise, Neurological Disease, Organismal Injury and Abnormalities	damage of cerebral cortex cells	3.40E-03			2
Neurological Disease, Psychological Disorders	undifferentiated schizophrenia	3.40E-03			2
Cell-To-Cell Signaling and Interaction, Drug Metabolism, Molecular Transport, Small Molecule Biochemistry	concentration of norepinephrine	3.42E-03			3
Cardiovascular Disease, Neurological Disease	stroke	3.57E-03			4
Endocrine System Disorders, Metabolic Disease	insulin resistance	3.64E-03		1.982	6
Neurological Disease, Psychological Disorders	tauopathy	3.66E-03			9
Neurological Disease, Psychological Disorders	delirium	3.71E-03			3
Cell-To-Cell Signaling and Interaction, Molecular Transport, Small Molecule Biochemistry	abnormal quantity of 5-hydroxytryptamine	3.75E-03			2
Neurological Disease, Psychological Disorders	hebephrenic schizophrenia	3.75E-03			2
Nervous System Development and Function	regeneration of nerves	3.75E-03			2
Inflammatory Disease, Respiratory Disease	sinusitis	3.75E-03			2
Cellular Development, Nervous System Development and Function, Tissue Development	development of neurons	3.76E-03	Decreased	-2.201	10
Cellular Development, Nervous System Development and Function, Tissue Development	differentiation of dopaminergic neurons	4.11E-03			2
Organismal Injury and Abnormalities, Reproductive System Disease	impotence	4.11E-03			2
Neurological Disease	learning disability	4.11E-03			2
Cell Death and Survival, Cellular Compromise, Neurological Disease, Tissue Morphology	neurodegeneration of dopaminergic neurons	4.11E-03			2
Neurological Disease, Psychological Disorders	paranoid schizophrenia	4.11E-03			2
Drug Metabolism, Endocrine System Development and Function, Molecular Transport, Small Molecule Biochemistry	secretion of glucagon	4.11E-03			2
Cell Morphology	morphology of cells	4.18E-03		-1.236	21
Developmental Disorder, Hereditary Disorder, Neurological Disease, Skeletal and Muscular Disorders	Allan-Herndon syndrome	4.37E-03			1
Hereditary Disorder, Ophthalmic Disease	Harboyan syndrome	4.37E-03			1
Hereditary Disorder, Neurological Disease, Psychological Disorders, Skeletal and Muscular Disorders	Huntingtons disease grade 2 Huntington's disease	4.37E-03			1
Hematological Disease, Organismal Injury and Abnormalities, Renal and Urological Disease	Kidd blood group deletion	4.37E-03			1
Cell Morphology, Nervous System Development and Function, Tissue Morphology	abnormal morphology of adrenergic neurons	4.37E-03			1
Connective Tissue Development and Function, Embryonic Development, Organ Development, Organ Morphology, Organismal Development, Skeletal and Muscular System Development and Function, Tissue Development	abnormal morphology of hyoid bone body	4.37E-03			1
Organ Morphology, Organismal Development, Skeletal and Muscular System Development and Function	abnormal morphology of quadriceps femoris	4.37E-03			1
Auditory and Vestibular System Development and Function, Organ Morphology	abnormal morphology of scala tympani	4.37E-03			1
Auditory and Vestibular System Development and Function, Cell Morphology, Nervous System Development and Function, Organ Morphology, Tissue Morphology	abnormal morphology of type I vestibular hair cells	4.37E-03			1
Amino Acid Metabolism, Small Molecule Biochemistry	accumulation of L-triiodothyronine	4.37E-03			1
Amino Acid Metabolism, Small Molecule Biochemistry	accumulation of levothyroxine	4.37E-03			1
Cell-To-Cell Signaling and Interaction, Nervous System Development and Function	action potential of dopaminergic neurons	4.37E-03			1
Cell-To-Cell Signaling and Interaction, Nervous System Development and Function	activation of striatal neurons	4.37E-03			1
Renal and Urological System Development and Function	activation of urinary bladder	4.37E-03			1
Nervous System Development and Function, Skeletal and Muscular System Development and Function	after-discharge response	4.37E-03			1
Cell Morphology, Cell-To-Cell Signaling and Interaction, Cellular Function and Maintenance, Nervous System Development and Function	afterdepolarization of CA1 neuron	4.37E-03			1
Cell-To-Cell Signaling and Interaction, Nervous System Development and Function	afterhyperpolarization of CA1 neuron	4.37E-03			1
Cell-To-Cell Signaling and Interaction, Nervous System Development and Function, Tissue Development	aggregation of Cajal-Retzius neurons	4.37E-03			1
Cell Death and Survival	apoptosis of sperm	4.37E-03			1
Cellular Compromise, Neurological Disease, Organismal Injury and Abnormalities	atrophy of striatonigral neurons	4.37E-03			1
Cellular Compromise, Neurological Disease, Organismal Injury and Abnormalities	atrophy of striatopallidal neurons	4.37E-03			1
Auditory Disease, Endocrine System Disorders, Gastrointestinal Disease, Hereditary Disorder, Metabolic Disease, Neurological Disease, Ophthalmic Disease	autosomal dominant Wolfram-like syndrome	4.37E-03			1
Hereditary Disorder, Neurological Disease	autosomal dominant familial encephalopathy with neuroserpin inclusion bodies	4.37E-03			1
Developmental Disorder, Hereditary Disorder, Neurological Disease	autosomal recessive mental retardation type 1	4.37E-03			1
Hereditary Disorder, Neurological Disease	autosomal recessive spastic paraplegia type 44	4.37E-03			1
Energy Production, Lipid Metabolism, Small Molecule Biochemistry	beta-oxidation of octanoic acid	4.37E-03			1
Cardiovascular Disease, Organismal Injury and Abnormalities	bleeding of ventricular septum	4.37E-03			1
Gastrointestinal Disease	bowel urgency	4.37E-03			1
Cell-To-Cell Signaling and Interaction, Hematological System Development and Function, Immune Cell Trafficking, Tissue Development	cell-cell contact of dendritic cells	4.37E-03			1
Cell-To-Cell Signaling and Interaction, Hematological System Development and Function, Immune Cell Trafficking, Tissue Development	cell-cell contact of naive T lymphocytes	4.37E-03			1
Cellular Movement, Nervous System Development and Function	chemokinesis of granule cells	4.37E-03			1
Cellular Movement, Hematological System Development and Function	chemokinesis of hematopoietic cells	4.37E-03			1
Developmental Disorder, Hereditary Disorder, Neurological Disease	chromosome 2q32-q33 deletion syndrome	4.37E-03			1
Developmental Disorder, Hereditary Disorder, Ophthalmic Disease	congenital hereditary endothelial dystrophy,ched 2	4.37E-03			1
Hair and Skin Development and Function, Organ Morphology	curvature of auchene hair	4.37E-03			1
Neurological Disease	damage of optic nerve	4.37E-03			1
Behavior, Nervous System Development and Function	declarative memory	4.37E-03			1
Connective Tissue Disorders, Dental Disease, Developmental Disorder, Gastrointestinal Disease, Hereditary Disorder, Skeletal and Muscular Disorders	dentin dysplasia with extreme microdontia and misshapen teeth type I	4.37E-03			1
Carbohydrate Metabolism, Molecular Transport, Small Molecule Biochemistry	deposition of chondroitin sulfate proteoglycan	4.37E-03			1
Digestive System Development and Function, Embryonic Development, Organ Development, Organismal Development, Tissue Development	development of tongue papilla	4.37E-03			1
Embryonic Development, Hair and Skin Development and Function, Organ Development, Organismal Development, Tissue Development	development of vibrissae	4.37E-03			1
Organismal Injury and Abnormalities	diaphragmatic hernia	4.37E-03			1
Cellular Development, Embryonic Development, Organismal Development, Tissue Development	differentiation of cortical subplate	4.37E-03			1
Cellular Development, Nervous System Development and Function, Tissue Development	differentiation of noradrenergic neurons	4.37E-03			1
Cellular Development, Nervous System Development and Function, Tissue Development	differentiation of striatonigral neurons	4.37E-03			1
Cell-To-Cell Signaling and Interaction, Cellular Function and Maintenance, Nervous System Development and Function	discharge of granule cells	4.37E-03			1
Cellular Compromise, Neurological Disease, Organismal Injury and Abnormalities	dysfunction of dopaminergic neurons	4.37E-03			1
Dermatological Diseases and Conditions, Developmental Disorder, Hereditary Disorder, Organismal Injury and Abnormalities	ectodermal dysplasia-skin fragility syndrome	4.37E-03			1
Embryonic Development, Organismal Development, Tissue Development	formation of ectoplacental cone	4.37E-03			1
Embryonic Development, Nervous System Development and Function, Organ Development, Organismal Development, Tissue Development	formation of internal granular layer of cerebellum	4.37E-03			1
Cellular Growth and Proliferation, Nervous System Development and Function	formation of nervous tissue cell lines	4.37E-03			1
Ophthalmic Disease	fuchs endothelial corneal dystrophy type 4	4.37E-03			1
Cellular Function and Maintenance, Nervous System Development and Function	function of serotonergic neurons	4.37E-03			1
Hereditary Disorder, Immunological Disease, Organismal Injury and Abnormalities	hereditary lymphedema type IC	4.37E-03			1
Cellular Function and Maintenance, Nervous System Development and Function	hyperfunction of dopaminergic neurons	4.37E-03			1
Cellular Assembly and Organization, Developmental Disorder, Neurological Disease	hypertrophy of perikaryon	4.37E-03			1
Cardiovascular Disease, Developmental Disorder, Organismal Injury and Abnormalities, Skeletal and Muscular Disorders	hypoplasia of ventricular compact zone	4.37E-03			1
Cell-To-Cell Signaling and Interaction, Cellular Growth and Proliferation	induction of mesenchymal stem cells	4.37E-03			1
Cell Morphology, Nervous System Development and Function, Skeletal and Muscular System Development and Function	innervation of airway smooth muscle cells	4.37E-03			1
Cell Morphology, Cellular Movement, Nervous System Development and Function	innervation of parasympathetic neurons	4.37E-03			1
Cell Morphology, Endocrine System Development and Function, Nervous System Development and Function	innervation of pineal gland	4.37E-03			1
Cell Morphology, Cellular Movement, Nervous System Development and Function	innervation of sympathetic preganglionic neurons	4.37E-03			1
Carbohydrate Metabolism, Lipid Metabolism, Molecular Transport, Small Molecule Biochemistry	localization of phosphatidylinositol-3,4,5-triphosphate	4.37E-03			1
Nervous System Development and Function	maintenance of nervous system	4.37E-03			1
Cellular Development, Nervous System Development and Function, Tissue Development	maturation of interneurons	4.37E-03			1
Cellular Development, Embryonic Development, Nervous System Development and Function, Organ Development, Organismal Development, Tissue Development	maturation of medium spiny neurons	4.37E-03			1
Embryonic Development	migration of trophoblast	4.37E-03			1
Cell Morphology, Cellular Development, Nervous System Development and Function, Tissue Development	morphogenesis of interneurons	4.37E-03			1
Embryonic Development, Organ Development, Organ Morphology, Organismal Development, Renal and Urological System Development and Function, Reproductive System Development and Function, Tissue Development	morphogenesis of nipple	4.37E-03			1
Cellular Development, Nervous System Development and Function	neurogenesis of progenitor cells	4.37E-03			1
Auditory Disease, Hereditary Disorder, Neurological Disease	nonsyndromic low frequency sensorineural hearing loss	4.37E-03			1
Organismal Functions	organismal shaking of mice	4.37E-03			1
Cell-To-Cell Signaling and Interaction, Cellular Function and Maintenance, Nervous System Development and Function	paired-pulse facilitation of collateral synapses	4.37E-03			1
Infectious Disease, Neurological Disease, Psychological Disorders	prion disease of striatum	4.37E-03			1
Organismal Development	production of gastric acid	4.37E-03			1
Cellular Development, Cellular Growth and Proliferation, Nervous System Development and Function, Tissue Development	proliferation of striatal neurons	4.37E-03			1
Digestive System Development and Function, Organ Morphology	quantity of fungiform papillae	4.37E-03			1
Digestive System Development and Function, Nervous System Development and Function, Tissue Morphology	quantity of myenteric ganglion cells	4.37E-03			1
Nervous System Development and Function, Tissue Morphology	quantity of pre-oligodendrocytes	4.37E-03			1
Cellular Assembly and Organization, Nervous System Development and Function	quantity of synaptic spine	4.37E-03			1
Skeletal and Muscular System Development and Function, Tissue Morphology	quantity of type IIx muscle fibers	4.37E-03			1
Organismal Development, Renal and Urological System Development and Function	quantity of urine	4.37E-03			1
Cellular Assembly and Organization, Cellular Movement, Nervous System Development and Function	rearrangement of axons	4.37E-03			1
Skeletal and Muscular System Development and Function	redness of skeletal muscle	4.37E-03			1
Cellular Function and Maintenance, Nervous System Development and Function	regulation of cortical neurons	4.37E-03			1
Nucleic Acid Metabolism, Small Molecule Biochemistry	regulation of cyclic GMP	4.37E-03			1
Amino Acid Metabolism, Small Molecule Biochemistry	release of glutamine	4.37E-03			1
Cellular Function and Maintenance, Skeletal and Muscular System Development and Function	respiration of skeletal muscle cells	4.37E-03			1
Cell-To-Cell Signaling and Interaction, Nervous System Development and Function	response of retinal ganglion cells	4.37E-03			1
Organismal Injury and Abnormalities, Skeletal and Muscular Disorders	sarcopenia of extensor digitorum longus muscle	4.37E-03			1
Organismal Injury and Abnormalities, Skeletal and Muscular Disorders	sarcopenia of soleus muscle	4.37E-03			1
Digestive System Development and Function, Organ Morphology, Tissue Morphology	size of fungiform papillae	4.37E-03			1
Cell Morphology, Cellular Assembly and Organization, Nervous System Development and Function	size of postsynaptic density	4.37E-03			1
Cell Death and Survival, Nervous System Development and Function	survival of mesencephalic neurons	4.37E-03			1
Nervous System Development and Function	survival of spiral ganglion	4.37E-03			1
Cell Death and Survival, Nervous System Development and Function	survival of striatonigral neurons	4.37E-03			1
Cell Death and Survival, Nervous System Development and Function	survival of vestibular ganglion neurons	4.37E-03			1
Hereditary Disorder, Nutritional Disease, Psychological Disorders	susceptibility to anorexia nervosa type 2	4.37E-03			1
Hereditary Disorder, Nutritional Disease, Psychological Disorders	susceptibility to bulimia nervosa type 2	4.37E-03			1
Cell-To-Cell Signaling and Interaction, Nervous System Development and Function	synaptic transmission of GABA	4.37E-03			1
Cell Morphology, Skeletal and Muscular System Development and Function, Tissue Morphology	thickness of slow-twitch muscle fibers	4.37E-03			1
Amino Acid Metabolism, Small Molecule Biochemistry	toxicity of L-glutamic acid	4.37E-03			1
Digestive System Development and Function	transition of small intestine	4.37E-03			1
Amino Acid Metabolism, Small Molecule Biochemistry	translocation of L-triiodothyronine	4.37E-03			1
Amino Acid Metabolism, Drug Metabolism, Small Molecule Biochemistry	translocation of levothyroxine	4.37E-03			1
Cell Morphology, Nervous System Development and Function	vacuolation of axons	4.37E-03			1
Nervous System Development and Function	visual function of cone pathway	4.37E-03			1
Nervous System Development and Function	visual function of retinal rods	4.37E-03			1
Molecular Transport	transport of ion	4.46E-03			8
Organ Morphology, Organismal Development, Respiratory System Development and Function	abnormal morphology of larynx	4.49E-03			2
Molecular Transport	transport of phosphate	4.49E-03			2
Neurological Disease, Psychological Disorders	post-traumatic stress disorder	4.49E-03			3
Organismal Injury and Abnormalities	postoperative pain	4.49E-03			3
Nervous System Development and Function	prepulse inhibition	4.49E-03			3
Metabolic Disease	glucose metabolism disorder	4.58E-03		1.972	15
Cancer	breast or colorectal cancer	4.61E-03			43
Hematological System Development and Function	circulation of blood	4.83E-03			3
Neurological Disease	amyotrophic lateral sclerosis	4.87E-03			5
Behavior	addiction behavior	4.89E-03			2
Cancer, Respiratory Disease	broncho-alveolar lung cancer	4.89E-03			2
Behavior	despair behavior	4.89E-03			2
Skeletal and Muscular System Development and Function, Tissue Morphology	quantity of myofiber	4.89E-03			2
Cell-To-Cell Signaling and Interaction, Nervous System Development and Function	long-term potentiation of synapse	5.09E-03		-1.940	4
Cell Death and Survival	cell death of cerebral cortex cells	5.12E-03		1.207	5
Neurological Disease, Organismal Injury and Abnormalities	hyperalgesia	5.19E-03			3
Carbohydrate Metabolism, Small Molecule Biochemistry	metabolism of D-glucose	5.19E-03			3
Gastrointestinal Disease	vomiting	5.19E-03			3
Amino Acid Metabolism, Molecular Transport, Small Molecule Biochemistry	transport of L-glutamic acid	5.30E-03			2
Cardiovascular Disease, Metabolic Disease	hyperlipidemia	5.37E-03			3
Endocrine System Disorders, Gastrointestinal Disease, Metabolic Disease, Ophthalmic Disease	diabetic retinopathy	5.72E-03			2
Auditory Disease, Neurological Disease	nonsyndromic sensorineural hearing loss	5.72E-03			2
Cardiovascular Disease, Organismal Injury and Abnormalities	paroxysmal supraventricular tachycardia	5.72E-03			2
Cellular Assembly and Organization, Cellular Function and Maintenance	release of vesicles	5.72E-03			2
Cardiovascular Disease, Neurological Disease, Psychological Disorders	vascular dementia	5.72E-03			2
Cardiovascular System Development and Function, Organ Morphology, Organismal Development	abnormal morphology of left ventricle	5.94E-03			3
Cardiovascular Disease, Organismal Injury and Abnormalities	cardiomyopathy	6.08E-03			6
Cellular Movement, Nervous System Development and Function	migration of neurons	6.11E-03			5
Cellular Assembly and Organization, Nervous System Development and Function	abnormal quantity of synaptic vesicles	6.16E-03			2
Behavior	sleep pattern	6.16E-03			2
Neurological Disease	Neurodegeneration	6.47E-03	Increased	2.144	6
Cell Death and Survival, Cellular Compromise, Neurological Disease, Tissue Morphology	degeneration of neurons	6.70E-03	Increased	2.145	5
Cellular Development, Cellular Growth and Proliferation, Nervous System Development and Function, Tissue Development	outgrowth of neurons	6.94E-03		0.336	7
Protein Synthesis	synthesis of protein	7.01E-03		-1.778	7
Auditory and Vestibular System Development and Function, Organ Morphology	abnormal morphology of vestibular organ	7.09E-03			2
Cell-To-Cell Signaling and Interaction, Drug Metabolism, Small Molecule Biochemistry	metabolism of dopamine	7.09E-03			2
Cellular Movement	migration of brain cells	7.19E-03			3
Cell-To-Cell Signaling and Interaction, Nervous System Development and Function	long-term potentiation	7.33E-03		-1.918	5
Cell Death and Survival	apoptosis of neurons	7.37E-03		0.601	7
Cellular Movement	invasion of prostate cancer cell lines	7.41E-03			3
Cardiovascular System Development and Function, Hematological System Development and Function	mean arterial pressure	7.41E-03			3
Molecular Transport	secretion of molecule	7.48E-03		-0.391	8
Connective Tissue Disorders, Inflammatory Disease, Skeletal and Muscular Disorders	osteoarthritis	7.56E-03			4
Developmental Disorder, Respiratory Disease	hypoplasia of lung	7.57E-03			2
Organismal Injury and Abnormalities, Renal and Urological Disease	kidney stones	7.57E-03			2
Auditory Disease, Inflammatory Disease	otitis media	7.57E-03			2
Nervous System Development and Function, Tissue Morphology	quantity of interneurons	7.57E-03			2
Neurological Disease	paralysis	8.01E-03			4
Cell Morphology, Embryonic Development, Nervous System Development and Function, Organ Morphology, Organismal Development, Tissue Morphology	abnormal morphology of granule cell precursors	8.07E-03			2
Auditory and Vestibular System Development and Function, Cell Morphology, Nervous System Development and Function, Organ Morphology, Tissue Morphology	abnormal morphology of hair cells	8.07E-03			2
Cell Death and Survival, Nervous System Development and Function	cell viability of hippocampal neurons	8.07E-03			2
Organismal Injury and Abnormalities	hot flashes	8.07E-03			2
Cellular Movement, Nervous System Development and Function	migration of cortical neurons	8.07E-03			2
Skeletal and Muscular Disorders	skelatal muscle spasticity	8.07E-03			2
Neurological Disease, Skeletal and Muscular Disorders	motor dysfunction	8.10E-03			3
Skeletal and Muscular Disorders	myopathy	8.31E-03			8
Immunological Disease	hypersensitive reaction	8.40E-03			7
Behavior, Nervous System Development and Function	circadian rhythm	8.58E-03			3
Organ Morphology	size of brain	8.58E-03			3
Cell-To-Cell Signaling and Interaction, Molecular Transport, Small Molecule Biochemistry	release of 5-hydroxytryptamine	8.59E-03			2
Neurological Disease	sedation	8.59E-03			2
Developmental Disorder, Hereditary Disorder, Metabolic Disease, Neurological Disease, Psychological Disorders, Skeletal and Muscular Disorders	Pelizaeus-Merzbacher-like disease	8.71E-03			1
Auditory Disease, Developmental Disorder, Endocrine System Disorders, Hereditary Disorder, Metabolic Disease, Neurological Disease	Pendred's syndrome	8.71E-03			1
Connective Tissue Disorders, Developmental Disorder, Hereditary Disorder, Ophthalmic Disease, Organismal Injury and Abnormalities, Skeletal and Muscular Disorders	STAR syndrome	8.71E-03			1
Hereditary Disorder, Metabolic Disease, Neurological Disease, Ophthalmic Disease	Wolfram syndrome	8.71E-03			1
Nervous System Development and Function, Organ Morphology, Organismal Development	abnormal morphology of auditory cortex	8.71E-03			1
Digestive System Development and Function, Organ Morphology, Organismal Development	abnormal morphology of circumvallate papillae	8.71E-03			1
Auditory and Vestibular System Development and Function, Organ Morphology	abnormal morphology of dilated cochlea	8.71E-03			1
Auditory and Vestibular System Development and Function, Organ Morphology	abnormal morphology of dilated cochlear duct	8.71E-03			1
Auditory and Vestibular System Development and Function, Organ Morphology	abnormal morphology of dilated endolymphatic sac	8.71E-03			1
Auditory and Vestibular System Development and Function, Organ Morphology	abnormal morphology of distended Reissner's membrane	8.71E-03			1
Auditory and Vestibular System Development and Function, Organ Morphology	abnormal morphology of enlarged saccule	8.71E-03			1
Nervous System Development and Function	abnormal morphology of small submandibular ganglion	8.71E-03			1
Nervous System Development and Function	abnormal morphology of vestibular nerve	8.71E-03			1
Amino Acid Metabolism, Drug Metabolism, Endocrine System Development and Function, Molecular Transport, Small Molecule Biochemistry	abnormal quantity of levothyroxine	8.71E-03			1
Cellular Function and Maintenance, Molecular Transport	absorption of chloride	8.71E-03			1
Cellular Assembly and Organization	accumulation of endosomes	8.71E-03			1
Cell-To-Cell Signaling and Interaction, Nervous System Development and Function	activation of hippocampal neurons	8.71E-03			1
Cancer, Cell Death and Survival, Tumor Morphology	anoikis of cancer cells	8.71E-03			1
Cellular Compromise, Neurological Disease, Organismal Injury and Abnormalities	atrophy of dopaminergic neurons	8.71E-03			1
Cellular Compromise, Neurological Disease, Organismal Injury and Abnormalities	atrophy of rubrospinal neurons	8.71E-03			1
Neurological Disease, Organismal Injury and Abnormalities, Psychological Disorders	atypical frontotemporal dementia	8.71E-03			1
Neurological Disease, Organismal Injury and Abnormalities, Psychological Disorders	atypical frontotemporal lobar degeneration	8.71E-03			1
Cell-To-Cell Signaling and Interaction	coupling of astrocytes	8.71E-03			1
Cell-To-Cell Signaling and Interaction	coupling of oligodendrocytes	8.71E-03			1
Cell Death and Survival, Cellular Compromise, Neurological Disease, Organismal Injury and Abnormalities, Tissue Morphology	degeneration of corticospinal neurons	8.71E-03			1
Cellular Compromise, Tissue Morphology	degeneration of type I fibrocytes	8.71E-03			1
Cell Death and Survival	delay in cell death of photoreceptors	8.71E-03			1
Cell Morphology, Cell-To-Cell Signaling and Interaction, Cellular Function and Maintenance, Nervous System Development and Function	depolarization of Purkinje cells	8.71E-03			1
Cell Morphology, Cellular Function and Maintenance, Embryonic Development	depolarization of embryonic cell lines	8.71E-03			1
Cell Morphology, Cellular Function and Maintenance	depolarization of epithelial cell lines	8.71E-03			1
Cell Morphology, Cellular Function and Maintenance	depolarization of kidney cell lines	8.71E-03			1
Cell Morphology, Cellular Function and Maintenance	depolarization of neuroblastoma cell lines	8.71E-03			1
Embryonic Development, Organismal Development, Tissue Development	development of marginal zone	8.71E-03			1
Cellular Development, Embryonic Development, Organismal Development	development of zygote	8.71E-03			1
Cellular Assembly and Organization, Cellular Compromise	disruption of microtubule cytoskeleton	8.71E-03			1
Cardiovascular Disease, Organismal Injury and Abnormalities	early onset heart failure	8.71E-03			1
Cell-To-Cell Signaling and Interaction, Cellular Growth and Proliferation, Nervous System Development and Function	excitation of dentate granule cells	8.71E-03			1
Cell-To-Cell Signaling and Interaction, Cellular Growth and Proliferation, Nervous System Development and Function	excitation of interneurons	8.71E-03			1
Cell-To-Cell Signaling and Interaction, Cellular Growth and Proliferation, Nervous System Development and Function	excitation of noradrenergic neurons	8.71E-03			1
Cell-To-Cell Signaling and Interaction, Nervous System Development and Function	excitatory postsynaptic potential of dorsal root	8.71E-03			1
Skeletal and Muscular System Development and Function	force generation of hindlimb muscle	8.71E-03			1
Embryonic Development, Nervous System Development and Function, Organ Development, Organismal Development, Tissue Development	formation of molecular layer of cerebellum	8.71E-03			1
Embryonic Development, Organismal Development, Tissue Development	formation of preplate	8.71E-03			1
Cellular Function and Maintenance, Nervous System Development and Function	function of motor neurons	8.71E-03			1
Auditory and Vestibular System Development and Function, Cell Morphology, Nervous System Development and Function, Organ Morphology, Tissue Morphology	fusion of stereocilia in inner hair cells	8.71E-03			1
Gastrointestinal Disease	gastroschisis	8.71E-03			1
Cellular Growth and Proliferation, Nervous System Development and Function, Tissue Development	generation of medium spiny neurons	8.71E-03			1
Developmental Disorder, Neurological Disease	hypertrophy of dopaminergic neurons	8.71E-03			1
Cell-To-Cell Signaling and Interaction, Nervous System Development and Function	initiation of long-term potentiation	8.71E-03			1
Endocrine System Disorders, Metabolic Disease	insulin resistance of hepatoma cell lines	8.71E-03			1
Dermatological Diseases and Conditions, Endocrine System Disorders, Gastrointestinal Disease, Hereditary Disorder, Metabolic Disease	insulin-resistant diabetes mellitus and acanthosis nigricans	8.71E-03			1
Cell-To-Cell Signaling and Interaction, Nervous System Development and Function	long-term potentiation of Purkinje cells	8.71E-03			1
Cell Death and Survival, Nervous System Development and Function, Tissue Morphology	loss of amacrine cells	8.71E-03			1
Visual System Development and Function	maintenance of retina	8.71E-03			1
Cellular Development, Embryonic Development	maturation of embryonic stem cell lines	8.71E-03			1
Cell Signaling, Vitamin and Mineral Metabolism	movement of Ca2+	8.71E-03			1
Embryonic Development, Nervous System Development and Function, Organ Development, Organismal Development, Tissue Development	neurogenesis of striatum	8.71E-03			1
Neurological Disease	onset of motor incoordination	8.71E-03			1
Cell Morphology	osmotic water permeability of red blood cells	8.71E-03			1
Energy Production, Small Molecule Biochemistry	oxidation of lactic acid	8.71E-03			1
Organismal Injury and Abnormalities	paresthesia	8.71E-03			1
Cell-To-Cell Signaling and Interaction, Nervous System Development and Function	posttetanic potentiation of hippocampal neurons	8.71E-03			1
Cellular Development, Cellular Growth and Proliferation, Nervous System Development and Function, Tissue Development	proliferation of serotonergic neurons	8.71E-03			1
Cellular Assembly and Organization, Nervous System Development and Function	quantity of axon branches	8.71E-03			1
Nervous System Development and Function, Tissue Morphology	quantity of noradrenergic neurons	8.71E-03			1
