# Supplementary material for: Hnrnph1 Is A Quantitative Trait Gene for Methamphetamine Sensitivity
Source: PLoS Genet. 2015 Dec 10;11(12):e1005713. doi: 10.1371/journal.pgen.1005713 (PMC4675533; doi:10.1371/journal.pgen.1005713)
Supplement: S10 Table — Score [p score; -log10(p-value], number of focus genes identified from our gene list, and names of diseases and function associated with each network are shown. (XLSX) [file pgen.1005713.s011.xlsx]

## Sheet: S Table 10
Supplementary Table 10: Top IPA networks containing disease and functions annotations
Molecules in network, Score [p score; -log10(p-value], number of focus molecules
(the number of genes from our gene list), and names of diseases and function associated with each network are shown.
© 2000-2015 QIAGEN. All rights reserved.
Rank	Score	# of Focus Genes	Top Diseases and Functions
1	43	20	Cellular Development, Nervous System Development and Function, Behavior
2	38	19	Cell Morphology, Connective Tissue Development and Function, Embryonic Development
3	31	17	Cell-To-Cell Signaling and Interaction, Nervous System Development and Function, Carbohydrate Metabolism
4	27	14	Hereditary Disorder, Psychological Disorders, Auditory Disease
5	26	14	Cancer, Cell Death and Survival, Neurological Disease
6	18	10	Dermatological Diseases and Conditions, Hereditary Disorder, Cellular Assembly and Organization
